# Supplementary material for: Recent findings on the global, regional, and national burden of lower extremity peripheral arterial disease in the elderly (1990–2021): an analysis based on the global burden of disease study 2021
Source: Front Cardiovasc Med. 2026 Feb 26;13:1688946. doi: 10.3389/fcvm.2026.1688946 (PMC12980402; doi:10.3389/fcvm.2026.1688946)
Supplement: Supplementary file 1 [file Table1.xlsx]

## Sheet: Supplementary Table 1
Table S1: National trends in Lower extremity peripheral arterial disease burden: prevalence, incidence, and disability-adjusted life years (1990–2021).
Location	1990		2021		EAPC_CI
	Number	ASR	Number	ASR
Prevalence
Afghanistan	30333.6 (24185.7-37990.1)	4095.2 (3278.1-5102)	43896 (35282.3-54569.1)	5459.9 (4384.9-6781)	1.04 (0.98-1.09)
Albania	13652.7 (10903.2-17045.2)	6093.7 (4878.4-7581.4)	37494.6 (30103.7-46440.8)	6442 (5174.2-7971.7)	0.18 (0.15-0.22)
Algeria	73715 (58468.5-91947.2)	5475.4 (4364.6-6807.2)	254899.8 (203725.4-317429.1)	6448.2 (5161.6-8010.4)	0.47 (0.44-0.5)
American Samoa	182.8 (146.2-226.8)	8363 (6714-10312.7)	506.3 (407.8-626.3)	9651.3 (7797.1-11891.3)	0.43 (0.31-0.56)
Andorra	956 (777.5-1171.4)	13642.9 (11106.4-16686.1)	2201.2 (1788.3-2689.8)	11115.4 (9027.7-13598)	-0.75 (-0.83--0.67)
Angola	16233.8 (12880.5-20507)	4926 (3934.3-6154.5)	54585.1 (43152.2-68299.3)	5333.5 (4246.8-6648.2)	0.25 (0.24-0.27)
Antigua and Barbuda	371.8 (297.3-463.1)	5096 (4069.2-6353)	702.1 (561.1-880.6)	5647.3 (4519.4-7065)	0.3 (0.28-0.33)
Argentina	408201.4 (328521.2-505174.9)	10240.8 (8251.8-12653.4)	669800.6 (542817.2-824851.6)	9103 (7377.1-11215.2)	-0.41 (-0.47--0.35)
Armenia	17750.2 (14193.7-22179.8)	5943.1 (4764.5-7391.5)	37599.3 (29917.3-46970.1)	6554.7 (5223.4-8166)	0.39 (0.34-0.43)
Australia	258519.7 (208792-317347.8)	10194.4 (8233.6-12503)	452820.5 (365020.8-556962.5)	7298.4 (5878.3-8991.3)	-1.26 (-1.36--1.16)
Austria	210197 (172246-256066.5)	13010.3 (10643-15860)	289007.2 (235579.6-353355.2)	11609.7 (9445.5-14233.2)	-0.4 (-0.46--0.34)
Azerbaijan	28863.2 (22986.9-35921)	5455.2 (4347.7-6770.7)	65921.7 (52483.5-82792.6)	6212.2 (4969-7741.1)	0.52 (0.43-0.6)
Bahamas	884.5 (707-1107.4)	5227.4 (4181.7-6534)	2466 (1965.5-3082.9)	5468.4 (4368.4-6813.6)	0.13 (0.12-0.14)
Bahrain	944.6 (744.2-1186.1)	6536.1 (5196.6-8156.3)	5897.7 (4669.2-7395.8)	7718.4 (6154-9580.4)	0.49 (0.44-0.55)
Bangladesh	225580.5 (180554.1-281102.2)	4523.2 (3623.3-5616)	764062.2 (613656.1-954694.8)	4778 (3837.8-5955.5)	0.16 (0.11-0.21)
Barbados	2134.7 (1703.4-2641.5)	5205.5 (4146.6-6459.3)	3815.8 (3034.7-4771.9)	5565 (4428.5-6956)	0.21 (0.17-0.25)
Belarus	100358.7 (79628.3-124631)	6201 (4918.8-7700.3)	140788.4 (112830.3-175476.9)	6596.5 (5294.3-8215.7)	0.22 (0.2-0.24)
Belgium	290948.7 (237830.2-357526.5)	14029.8 (11447.9-17240.2)	383682.1 (311722.9-471626.9)	11843.6 (9609.2-14597.8)	-0.66 (-0.72--0.61)
Belize	551.3 (441.1-691.3)	4868.1 (3895.2-6104.3)	1678.3 (1346-2082)	5221 (4196.4-6463.9)	0.22 (0.21-0.23)
Benin	9799.3 (7797.6-12338.1)	4435.9 (3534.6-5571.6)	24344.2 (19408.8-30461.6)	4734.5 (3780.1-5900.9)	0.22 (0.2-0.25)
Bermuda	381.3 (308.5-472.6)	5110 (4134.4-6326.7)	1014.4 (813.2-1259.1)	5381.2 (4311.9-6683.3)	0.15 (0.14-0.16)
Bhutan	969.2 (777.3-1209.9)	4338.9 (3498.6-5379.7)	3291.7 (2639.6-4109.9)	4701.8 (3772.2-5864.3)	0.28 (0.26-0.3)
Bolivia (Plurinational State of)	15375.8 (12223.3-19383.2)	4565 (3633.9-5730.2)	46295.5 (36895.4-57987.9)	4524.4 (3611.4-5649.3)	-0.02 (-0.07-0.02)
Bosnia and Herzegovina	26877.5 (21444.8-33475.9)	6195 (4948.1-7683.7)	64611.2 (51648.4-79984)	7697 (6155.1-9526.3)	0.83 (0.78-0.88)
Botswana	3355.6 (2672.2-4190.7)	6105.3 (4886.5-7570.2)	9479.6 (7551.6-11841)	6630.1 (5303.1-8231.5)	0.24 (0.19-0.3)
Brazil	640023.7 (512968.1-793550)	6679.8 (5367.6-8252.4)	1779304.3 (1426738-2204924.4)	5802.7 (4656.8-7183.7)	-0.54 (-0.57--0.51)
Brunei Darussalam	1149.3 (932.6-1412.1)	11611.7 (9435.6-14224)	2768.1 (2225.2-3451.2)	8272.1 (6662.2-10260.9)	-1.28 (-1.34--1.21)
Bulgaria	95920.7 (76557.6-119985.8)	6219.8 (4965.4-7748.6)	131815.1 (105999.5-163543.4)	6578.2 (5284.1-8176.5)	0.23 (0.18-0.27)
Burkina Faso	18456.3 (14629.9-23280.4)	4133.4 (3283.8-5188.1)	40791.2 (32526.5-51550.4)	4330.2 (3460.5-5449.1)	0.15 (0.14-0.16)
Burundi	10583.2 (8407.2-13331)	4383.5 (3491.4-5492.4)	19038.7 (15105.1-24070.6)	4201 (3350.9-5270.5)	-0.17 (-0.19--0.15)
Cabo Verde	1425.9 (1130.7-1787.5)	4704.5 (3724.4-5904.1)	2611.2 (2095.5-3268.2)	5189.2 (4166.1-6484.9)	0.32 (0.28-0.36)
Cambodia	32245.6 (25806.3-40086.5)	7115.5 (5720.6-8809.3)	108871.4 (86994.6-135397.3)	8237.2 (6605.7-10197.4)	0.57 (0.53-0.62)
Cameroon	18353.1 (14544-23079.5)	4205.9 (3345.6-5261.1)	57596.2 (45429.7-72678.3)	4817.9 (3817.8-6039.1)	0.32 (0.23-0.41)
Canada	681984.2 (555632.8-835246.4)	16133.7 (13142-19754.4)	1203885.1 (978689.1-1468345.9)	12104 (9836.8-14776.9)	-0.91 (-0.99--0.82)
Central African Republic	4587.1 (3611.3-5824.6)	4746.4 (3766.5-5961.1)	8509.1 (6746.6-10792.7)	4884.8 (3893.6-6112.1)	0.07 (0.04-0.11)
Chad	13207.7 (10537.4-16652.5)	4212.6 (3363.2-5292.3)	24522.9 (19534-30595.2)	4399.8 (3512.3-5472.8)	0.14 (0.12-0.15)
Chile	119010.3 (95699.2-148451.8)	10153.6 (8169.6-12647.5)	306381.5 (246439.8-377806.2)	9228.5 (7423.4-11379.4)	-0.41 (-0.46--0.37)
China	6632043.6 (5334110.4-8165731.7)	7390.3 (5965.9-9056.2)	20412671 (16480186.5-25028531.8)	7831.1 (6329.2-9586.3)	0.08 (0.04-0.13)
Colombia	118932.3 (94270.5-148241.3)	6327.9 (5029.6-7865.4)	419038.5 (334455.5-521670.7)	6028.4 (4812.6-7506.6)	-0.1 (-0.14--0.06)
Comoros	846.5 (676.9-1057.7)	4414.7 (3545.6-5488.6)	2307.4 (1849.4-2888.9)	4531.2 (3639.5-5653.6)	0.06 (0.04-0.08)
Congo	5141.8 (4055.8-6453.7)	5033.3 (3996-6280.3)	12295.8 (9745.4-15546)	5185.9 (4128.6-6504.4)	0.08 (0.07-0.09)
Cook Islands	99.7 (80.4-123.3)	7355.5 (5946.3-9074.5)	295 (237.4-363.5)	8832.2 (7110.7-10874.6)	0.58 (0.51-0.66)
Costa Rica	13688.8 (10903.4-17124.5)	6714 (5350.6-8391.9)	44136.5 (35210.3-55346.5)	6402.8 (5109.5-8023.4)	-0.16 (-0.2--0.12)
Coted'Ivoire	15337.2 (12127.7-19469.8)	4496.5 (3572.7-5671.3)	50207.6 (39798.9-63098.4)	4940.9 (3931.4-6170.9)	0.3 (0.28-0.32)
Croatia	53275.4 (42506.8-66025.3)	7394.8 (5909.2-9141.7)	86941.1 (70157.3-107803.3)	6959.7 (5612-8645.2)	-0.24 (-0.28--0.19)
Cuba	79074.4 (63110.5-98818.4)	6156.7 (4911.7-7688.3)	159171.1 (126448.4-197743.3)	6279.2 (4983.6-7809.2)	0.07 (0.06-0.08)
Cyprus	15304.5 (12425-18810.7)	14953.5 (12162.5-18354.2)	33836.3 (27440.8-41668.1)	12299.9 (9974.8-15138.6)	-0.83 (-0.93--0.74)
Czechia	123314 (98634.4-152683.1)	6857.9 (5483.3-8485.3)	214506.9 (172984.9-265012.9)	7198.1 (5802.3-8903.1)	0.2 (0.15-0.25)
Democratic People's Republic of Korea	120027.2 (95759.4-149444.2)	7338.8 (5877.2-9100.9)	295888.9 (237899.9-366979.3)	7680.7 (6177.8-9516)	0.08 (0.02-0.15)
Democratic Republic of the Congo	66514.4 (52423.7-84215.1)	4652.4 (3699.2-5831)	152710 (121490.3-192862.1)	4693.3 (3750-5882.1)	0.01 (-0.01-0.02)
Denmark	208524.3 (171471.4-253829.9)	18705.7 (15368.5-22808.4)	234340.3 (189890.1-286868.1)	14188.1 (11484.3-17400.6)	-1 (-1.04--0.96)
Djibouti	506.6 (400.2-642.1)	4635.2 (3688.9-5798.9)	2683.1 (2122.5-3405.4)	4907.8 (3907.2-6159.9)	0.16 (0.15-0.17)
Dominica	407.1 (325.1-508.4)	5261.2 (4198.4-6567.7)	568 (453-709.9)	5603.8 (4476.6-6991.9)	0.18 (0.15-0.21)
Dominican Republic	19640.5 (15602-24597.9)	4852.8 (3859.1-6061.5)	64037.6 (51216.3-79890.5)	5352.4 (4282.1-6674.9)	0.32 (0.31-0.33)
Ecuador	27447.3 (21864.7-34559.9)	4656.8 (3713.1-5851.9)	95917.3 (75947.1-119564.3)	4826.2 (3822.9-6011)	0.1 (0.08-0.12)
Egypt	116814.7 (92786.3-147886.1)	4564.6 (3636.3-5730.4)	373615.2 (297940-469683)	6045.6 (4841.8-7536.6)	1 (0.96-1.03)
El Salvador	17585.3 (14040.5-21699.4)	5072.1 (4052-6254.8)	45642.3 (36461-56914.3)	5687.2 (4542.1-7105.2)	0.41 (0.4-0.43)
Equatorial Guinea	861.4 (681.2-1086)	4793 (3810.2-5993.9)	2527.1 (2008.5-3152.3)	5513.5 (4399.5-6841.8)	0.53 (0.48-0.59)
Eritrea	3364.6 (2637.2-4240.4)	4186.4 (3311.7-5222.5)	10154.3 (8065.2-12787.1)	4348.2 (3469.3-5442.2)	0.1 (0.08-0.13)
Estonia	15969.1 (12714.8-19817.8)	6124.1 (4873.8-7596.3)	25928.3 (20779.9-32082.3)	6740.5 (5390.7-8353.9)	0.39 (0.35-0.42)
Eswatini	1473.3 (1176.6-1839)	5447.9 (4373.3-6771.7)	3084.8 (2456.4-3837.8)	5825.9 (4664.4-7215.9)	0.23 (0.21-0.26)
Ethiopia	69184 (54986.3-86752.3)	3861.9 (3087.4-4810.6)	174873.4 (139509.8-218776)	3961.6 (3164-4938.8)	0.1 (0.05-0.15)
Fiji	2621.7 (2077.2-3264.1)	7981.9 (6363.8-9884.6)	7474.1 (5991.1-9324.5)	9261.9 (7456-11469.5)	0.45 (0.36-0.53)
Finland	139682.7 (113548.2-171606.9)	14720.6 (11964.2-18085.4)	202848.4 (165606.5-247788.6)	11203.9 (9139-13712.8)	-0.91 (-1.03--0.79)
France	1516011.1 (1249437-1856028.7)	13424.8 (11039.3-16455.8)	2061368.6 (1686839.3-2526570.2)	10436.7 (8533.6-12825.8)	-0.94 (-1.03--0.85)
Gabon	3093.8 (2458.1-3847.4)	4957.4 (3949.6-6147.5)	5402.1 (4296.4-6760.4)	5306.1 (4237.1-6607.9)	0.21 (0.18-0.24)
Gambia	1598.9 (1270.2-2023.1)	4677.7 (3726.1-5880.9)	4833 (3822.5-6098.6)	4836 (3834.9-6080)	0.06 (0.04-0.08)
Georgia	45905.3 (36664.7-56845.9)	6078.9 (4862.8-7510.6)	55573.6 (44420.5-69013.7)	6781 (5419.6-8426.3)	0.42 (0.33-0.5)
Germany	2659851.8 (2173631.4-3242141.1)	15698.6 (12798.8-19152.5)	3264889.5 (2659904.6-4000026.4)	12011.7 (9767.3-14779.3)	-1.05 (-1.21--0.9)
Ghana	26564 (21015.1-33459.7)	4442.8 (3528.4-5561.4)	79341.6 (63250.8-99927.3)	4845.6 (3876.7-6069.6)	0.37 (0.33-0.41)
Greece	304854 (249274.7-372560.7)	15325.5 (12532.9-18722.8)	420075.8 (342390-514861.7)	12415.6 (10080.9-15267.2)	-0.89 (-0.97--0.8)
Greenland	458.8 (372.7-563.3)	15234 (12416.2-18603)	1005.5 (811.8-1243.4)	13368.3 (10818.7-16427)	-0.38 (-0.45--0.31)
Grenada	512.2 (409.9-636.8)	5072.4 (4050.6-6319.6)	741.4 (589.2-927.5)	5836.3 (4649-7282.9)	0.49 (0.46-0.52)
Guam	510.2 (413.5-633.6)	6829 (5557.9-8414.5)	2187 (1772.7-2682.5)	7987 (6483-9788.4)	0.54 (0.48-0.6)
Guatemala	17175.5 (13778.5-21623.8)	4988.3 (4011.2-6243.3)	73768.8 (58499-91972.2)	5766.2 (4577.1-7180.6)	0.52 (0.49-0.56)
Guinea	15619 (12418.9-19613.2)	4206.5 (3349.7-5265.2)	27232.7 (21754.6-34283.5)	4633.7 (3707.9-5806.9)	0.28 (0.25-0.3)
Guinea-Bissau	1595.6 (1262.5-1999.8)	4199.6 (3333.4-5235.8)	2843.4 (2270.8-3576.3)	4503.4 (3611.9-5633.2)	0.23 (0.21-0.24)
Guyana	2042 (1622.1-2560.6)	5063.9 (4028.9-6327.9)	3896.2 (3094-4885.4)	5621.5 (4476.8-7013.3)	0.32 (0.31-0.33)
Haiti	14476.8 (11544.4-18185.7)	4570.5 (3658.8-5701.1)	34952.4 (27775.6-44111.3)	5037.5 (4023-6315.3)	0.32 (0.3-0.33)
Honduras	12374.3 (9914.5-15424.1)	5695.5 (4569.3-7079.7)	40126.2 (31999.3-50093.8)	5788.8 (4622.1-7201.2)	0 (-0.02-0.02)
Hungary	137837.8 (110017-170934.6)	7236.9 (5777.4-8961.8)	185606.1 (149266.9-229328.3)	6784 (5451.8-8395.5)	-0.28 (-0.31--0.25)
Iceland	5288.2 (4299.5-6477.4)	13913 (11306.3-17050.5)	8702 (7101.2-10644.4)	11061.1 (9027.1-13542.5)	-0.87 (-0.93--0.81)
India	2232174.4 (1781223.2-2785813.7)	5016.2 (4021.8-6221.8)	7316752.2 (5853231.8-9067304.1)	5469.6 (4384.8-6759.9)	0.23 (0.2-0.26)
Indonesia	752364.9 (600332.6-933662.6)	7745.3 (6210.5-9563)	2180795.8 (1751097.3-2688085.5)	8779.8 (7082.4-10762.6)	0.48 (0.42-0.53)
Iran (Islamic Republic of)	133180.2 (106259.7-166037.3)	5204.7 (4178.6-6437.2)	526233.9 (422501.5-651097.9)	6106.2 (4911.7-7538.2)	0.61 (0.56-0.67)
Iraq	55797.7 (44405.9-69525.1)	6342.3 (5050.7-7896)	179150.6 (141726.4-223450.4)	7607.3 (6047-9436)	0.61 (0.6-0.62)
Ireland	80420.2 (65646.6-98723.3)	14810.5 (12087.6-18161.2)	119530.3 (97051.6-146712.9)	11337.9 (9203.4-13926.2)	-1.04 (-1.13--0.96)
Israel	89872.7 (73580.5-109512.8)	14111.7 (11544.9-17208.8)	189832.2 (154666.4-233192.4)	11435.8 (9314.9-14056.5)	-0.71 (-0.74--0.68)
Italy	1922889.6 (1581346.1-2334437.1)	16176.1 (13290-19637.4)	2371240.5 (1938596.2-2893074.5)	11643.5 (9510.7-14256.9)	-1.24 (-1.31--1.18)
Jamaica	12149.5 (9660.4-15157.6)	5134.5 (4080.5-6410.8)	23053.7 (18254-28678.6)	5813.1 (4605.8-7233.6)	0.37 (0.31-0.44)
Japan	2584037.1 (2114713.9-3151974.2)	12245.2 (10022.3-14920.1)	4353672.2 (3537739.1-5307687.7)	8052.3 (6525.5-9865.9)	-1.56 (-1.64--1.47)
Jordan	7744.5 (6130-9692.2)	6255 (4980.8-7775.2)	50709.2 (40354.2-63422)	6952.4 (5552.2-8660.6)	0.3 (0.29-0.32)
Kazakhstan	87669.9 (69911.7-110028.5)	6216 (4969.2-7772.9)	135671.4 (108921.7-169360.3)	6883.4 (5539.1-8552.8)	0.43 (0.36-0.49)
Kenya	38856.5 (31021.9-48483.9)	4603 (3684.4-5724.2)	107506.8 (85683.5-134309.3)	4829.4 (3865.5-6002.4)	0.09 (0.02-0.17)
Kiribati	285.8 (227.8-358)	7887.4 (6315.9-9808.9)	673.4 (538.7-836.6)	9648.8 (7751.6-11880.7)	0.74 (0.69-0.8)
Kuwait	3108 (2471.5-3882.4)	6161.7 (4922.5-7655.7)	17735.9 (14267.9-22007.1)	6941.6 (5599.4-8582.3)	0.34 (0.3-0.37)
Kyrgyzstan	19376.2 (15402.5-24243.6)	5652.6 (4498.4-7060)	27448.9 (21865.9-34415.2)	5516.3 (4410.5-6874.3)	-0.07 (-0.21-0.08)
Lao People's Democratic Republic	16093.6 (12936-19979.8)	7603.3 (6121.9-9378.8)	37981 (30473.9-47372.8)	8048.8 (6470.7-9991)	0.26 (0.22-0.31)
Latvia	28468.1 (22731.8-35438.9)	6211.1 (4958.4-7728.4)	37357.2 (29943.6-46112.5)	6595.7 (5279.7-8161.6)	0.25 (0.23-0.28)
Lebanon	14064.3 (11154.7-17614.1)	5949.6 (4728.3-7410.9)	62076.6 (49622.4-76757.3)	8000 (6380.1-9906.4)	1.11 (1.05-1.17)
Lesotho	5044.6 (4009.1-6352.7)	5457.6 (4347.5-6852.1)	6525.2 (5171.7-8225.3)	5931.3 (4714.4-7420.5)	0.26 (0.24-0.28)
Liberia	5602.5 (4422.4-7060.5)	4413.6 (3492.3-5540.2)	9008.5 (7153.7-11311.3)	4689.5 (3729.9-5860.2)	0.29 (0.26-0.32)
Libya	11545 (9280.9-14364.4)	5710.2 (4595.8-7093.6)	34743 (27667.6-43259.3)	6786.9 (5412.8-8425.8)	0.61 (0.59-0.63)
Lithuania	34122 (27291.6-42554.3)	5956.7 (4761.3-7421.6)	51250.5 (41318-63726.7)	6283.8 (5052.2-7827.4)	0.21 (0.18-0.23)
Luxembourg	9901.3 (8112.1-12065.6)	13802.5 (11293.1-16814.3)	17578.3 (14298-21420)	12660.5 (10287.9-15453.1)	-0.3 (-0.37--0.23)
Madagascar	21831.4 (17216.1-27579.1)	4281 (3395-5376.9)	41592.7 (32982.9-52744.4)	4326.1 (3443.3-5430.2)	0.01 (-0.01-0.03)
Malawi	17108.3 (13661.3-21661.9)	4552.8 (3644.2-5719.6)	35896 (28456.2-45193.2)	5005.9 (3983.4-6273)	0.31 (0.26-0.36)
Malaysia	78471.8 (63308.4-96793.3)	7874.1 (6363.3-9693)	280485.8 (226830.4-343100.4)	8537.9 (6919.2-10417.5)	0.4 (0.34-0.46)
Maldives	601.1 (480.3-742.2)	7090.5 (5692.5-8683)	2629.7 (2130.5-3250.6)	7855.2 (6375.7-9683.6)	0.31 (0.26-0.36)
Mali	15327.2 (12091.3-19365.9)	3953.5 (3134.1-4954.3)	38076.4 (30242.7-47554.9)	4408.6 (3516.1-5478.9)	0.35 (0.33-0.37)
Malta	7651.8 (6244.3-9357.8)	14306.1 (11678-17478.4)	16401 (13325.8-20021.6)	11779.7 (9569.9-14401.7)	-0.78 (-0.84--0.73)
Marshall Islands	118.9 (94.6-148.4)	7124.7 (5690.3-8853.2)	263.3 (210.2-331.4)	8043.3 (6459-10009.5)	0.37 (0.34-0.4)
Mauritania	4632.3 (3696-5854.4)	4300.6 (3433.6-5414)	10447.9 (8239.7-13155.6)	4487.3 (3545.6-5632.1)	0.06 (0.03-0.1)
Mauritius	6493 (5205.6-8049.4)	8111.4 (6517.3-10005.2)	21381.7 (17180.7-26412.1)	9267.6 (7464.2-11415.1)	0.37 (0.29-0.46)
Mexico	291807.7 (233426.8-362154.7)	6295.8 (5043-7797)	880860.4 (704133.1-1090420.5)	5937.5 (4751.3-7341)	-0.23 (-0.26--0.2)
Micronesia (Federated States of)	378.7 (303.5-474.4)	7006.2 (5628.7-8730.4)	603.8 (480.7-754.5)	8209.3 (6589.7-10158.7)	0.53 (0.45-0.61)
Monaco	1445.9 (1189.3-1755.4)	14298.8 (11736.3-17410.9)	1623.3 (1332.3-1971.4)	11708.2 (9594-14252.8)	-0.73 (-0.82--0.65)
Mongolia	5744 (4586.7-7196.6)	5054.1 (4042.1-6315.9)	11999.5 (9624.3-15078.9)	5577.7 (4487-6959.3)	0.37 (0.32-0.42)
Montenegro	5325.9 (4260.8-6593.7)	7229.4 (5783.6-8938.8)	10288.1 (8212.4-12866.7)	8084.9 (6465.4-10087.1)	0.43 (0.39-0.46)
Morocco	79889.3 (63729.2-100037.4)	5016.4 (4006.4-6264.4)	230952.2 (184601.1-288930.2)	5945.5 (4760-7406.8)	0.53 (0.5-0.55)
Mozambique	25173.2 (20002.1-31782.1)	4374.2 (3490.1-5480.2)	49321.6 (39159-62528.3)	4789.5 (3814.6-6027.6)	0.29 (0.28-0.31)
Myanmar	208744.6 (167216.3-260034.1)	8608.7 (6930.5-10656)	436457.5 (349533.2-543275.1)	8075.9 (6485.8-10012.5)	-0.16 (-0.19--0.13)
Namibia	3839.1 (3063.1-4777.4)	5902.8 (4733.2-7304.4)	7785.5 (6259.5-9679.9)	5665.6 (4564-7014.6)	-0.15 (-0.17--0.14)
Nauru	31.2 (24.8-38.7)	7284 (5821-8987.5)	49.2 (39.3-61.5)	8754.5 (7035-10864.6)	0.59 (0.57-0.61)
Nepal	44327.5 (35337.3-55261.7)	4879.7 (3905.6-6057)	136189.4 (108098.7-170690.9)	5208 (4144.4-6503.4)	0.11 (0.02-0.2)
Netherlands	404786.1 (335731.9-481045.5)	15274.6 (12644.6-18172.1)	500862 (407738.9-613077.2)	10324.5 (8406.5-12650)	-1.5 (-1.65--1.35)
New Zealand	54077.1 (43734.1-66650)	10533.6 (8517.3-12977.7)	83427 (66930.8-102794.3)	7311 (5862.7-9015.1)	-1.28 (-1.4--1.16)
Nicaragua	9517.7 (7630.5-11850.3)	5821.2 (4670.4-7231.4)	32200 (25538.7-40126.2)	5836.1 (4634-7260)	-0.02 (-0.06-0.02)
Niger	9544.5 (7587-12087.5)	3730 (2973.6-4685.9)	32799.9 (26341.6-40822.3)	4111 (3308.8-5089.4)	0.33 (0.3-0.36)
Nigeria	196564.8 (157200.1-245379)	4221.6 (3382.5-5252.6)	418314.1 (334332.7-521413.4)	4741 (3801.2-5887.4)	0.45 (0.41-0.49)
Niue	23.8 (19.2-29.4)	8106.1 (6531.2-10005.5)	25.7 (20.6-31.7)	9545.9 (7657.3-11744.8)	0.54 (0.49-0.6)
North Macedonia	13864.2 (11029.4-17203.9)	6538.2 (5212.9-8091.9)	30371.7 (24155.8-38080.4)	7378.4 (5887.7-9215)	0.43 (0.37-0.49)
Northern Mariana Islands	90 (73-111.1)	7246.4 (5892.4-8882.8)	422.7 (341.5-523.6)	8021 (6509.7-9876.4)	0.33 (0.18-0.48)
Norway	143827.8 (117814.7-174894.6)	15005.1 (12279.4-18281.3)	152878.8 (125018.2-186685.9)	11165.5 (9125.8-13659.4)	-1.11 (-1.17--1.05)
Oman	2969.6 (2368.9-3715.1)	4672.5 (3738.1-5820.5)	9985.3 (8047.5-12398.2)	5911.3 (4782.5-7301.3)	0.89 (0.84-0.94)
Pakistan	322204.2 (257173.7-400752)	5230.6 (4185.2-6490.3)	678478.7 (542210.3-843767.9)	5634.8 (4517-6980.2)	0.28 (0.23-0.33)
Palau	75.5 (60.7-94.5)	6980 (5626.5-8687.4)	195.4 (156.6-241.7)	8142.7 (6553.9-10022.3)	0.49 (0.4-0.58)
Palestine	5278.7 (4217.8-6616.6)	5495.5 (4400-6870.4)	16886.1 (13388.6-21116.9)	6773.6 (5394.2-8438)	0.74 (0.71-0.76)
Panama	9900 (7902.8-12286.1)	5749.5 (4593.9-7129.4)	32570.2 (26000-40421.1)	5865.2 (4681-7281.7)	0.07 (0.05-0.09)
Papua New Guinea	10173.7 (8141.4-12776.4)	6057.1 (4881.8-7536.2)	29536.7 (23874.6-36779.5)	6468.5 (5249.9-8002.3)	0.21 (0.19-0.24)
Paraguay	15046.6 (11980-18713.8)	5928.4 (4723.1-7364.7)	40029.2 (31716.5-49931)	5895.2 (4676.1-7345.4)	-0.06 (-0.08--0.04)
Peru	51742.9 (41344.5-64844)	3884.2 (3105.5-4863.3)	181931.2 (145191.7-226135.2)	4470.5 (3568-5557.5)	0.53 (0.49-0.58)
Philippines	249388.2 (200556.2-307434.9)	8151.2 (6573.7-10015.6)	746235.1 (600022.4-918957.4)	8457.2 (6823.6-10371.1)	0.06 (0-0.13)
Poland	415255.5 (333278.8-514218.3)	7585.7 (6090.8-9379.7)	694303.6 (560913.6-854307.5)	7009.1 (5662.7-8625.4)	-0.32 (-0.39--0.25)
Portugal	233965.3 (190678.9-286059.3)	12858.3 (10480.3-15716)	375176.8 (306287.5-462343.4)	10793.4 (8794.1-13328.3)	-0.62 (-0.65--0.59)
Puerto Rico	26148.1 (20903.7-32431.5)	5667.5 (4529-7026.3)	65328.5 (52587.6-80966.2)	6251.6 (5018.6-7779.6)	0.29 (0.23-0.34)
Qatar	384.2 (307.7-481.3)	5633.3 (4540.6-6984.5)	4015.3 (3208.5-4996.3)	6857.7 (5545.9-8432)	0.52 (0.37-0.68)
Republic of Korea	287218.2 (232326.8-355137.4)	9838.2 (7966-12139.4)	848571.3 (681365-1052653.3)	6974.6 (5599.8-8644.7)	-1.36 (-1.44--1.27)
Republic of Moldova	27942.9 (22432.2-35056.2)	5521.2 (4432.4-6894.9)	50260.4 (40039.3-62777.7)	6390.3 (5096.3-7973.2)	0.54 (0.5-0.58)
Romania	205773.9 (164523.9-255604.1)	6113.9 (4886.2-7568.8)	325804 (263398-402732.2)	6266.6 (5061.5-7755.5)	0.08 (0.07-0.1)
Russian Federation	1557602.8 (1249703.8-1926423.9)	7153.8 (5748-8825.2)	2604844.1 (2094148.5-3211517.9)	8164.9 (6573.1-10046.3)	0.59 (0.52-0.67)
Rwanda	12581.3 (9939.9-15852.2)	4633.5 (3678.8-5792.1)	31336.9 (24602.2-39522.2)	5069.5 (3997.6-6351.9)	0.32 (0.31-0.34)
Saint Kitts and Nevis	269.1 (215.3-337.5)	5166 (4131.4-6466.3)	419.3 (335.2-523.4)	5621.7 (4516.3-6983.3)	0.15 (0.09-0.21)
Saint Lucia	641 (511.2-802.5)	5909.2 (4718.3-7386.4)	1772.3 (1405.7-2214.1)	6013.9 (4771.7-7507.6)	0.07 (0.05-0.09)
Saint Vincent and the Grenadines	469.1 (374.8-587)	5214.9 (4167.1-6518.4)	971.2 (777-1212.9)	5510.2 (4411.1-6868)	0.13 (0.11-0.15)
Samoa	733.4 (582.7-918.1)	7967.8 (6358.9-9917.8)	1423 (1136.2-1774.1)	8944.1 (7167.9-11114.3)	0.36 (0.29-0.43)
San Marino	662.8 (542.9-810.7)	13954.2 (11421.4-17074.6)	1158 (943.8-1421.1)	11215.8 (9135.7-13804.9)	-0.81 (-0.88--0.74)
Sao Tome and Principe	331.1 (261.1-416.4)	4440.9 (3510.9-5567.5)	544.1 (431.4-684.5)	4941.6 (3928.3-6190.3)	0.39 (0.37-0.41)
Saudi Arabia	28185 (22340.5-35383)	5035.3 (4002.4-6299.7)	93048.6 (74657.1-115994.9)	6395.8 (5157.6-7915.9)	0.81 (0.77-0.84)
Senegal	16464.6 (13073.4-20784.3)	4856.2 (3866.1-6106)	41636.1 (33020.5-52108.8)	5130.6 (4074.8-6397.8)	0.19 (0.14-0.25)
Serbia	85040.1 (67571.2-106165.8)	6600.6 (5281.5-8207.1)	163638.1 (131078.2-204115.7)	7198.7 (5762.9-8985.8)	0.32 (0.29-0.36)
Seychelles	589.5 (473.1-729.8)	8190.1 (6573.7-10135.7)	1269.7 (1019.3-1564)	9608.6 (7735.8-11790.9)	0.5 (0.44-0.57)
Sierra Leone	10944.9 (8691.3-13814.3)	4785.8 (3805.2-6022.3)	17995.5 (14215.8-22665.4)	4708.9 (3729.4-5905.7)	-0.04 (-0.08-0)
Singapore	21362.5 (17228.3-26450.2)	9177.8 (7412-11344.3)	70158.9 (56458-86681.6)	6569.9 (5295.4-8104.7)	-1.26 (-1.34--1.18)
Slovakia	48102.5 (38525.3-59546)	6323.1 (5062.5-7818.9)	79837.4 (63993.7-99481.7)	6268 (5025.9-7807.4)	-0.07 (-0.09--0.04)
Slovenia	20234.1 (16335.8-25213)	6525.2 (5260.9-8126.9)	40457.6 (32485.2-50041.2)	6539.5 (5241.2-8110.5)	-0.05 (-0.08--0.02)
Solomon Islands	817 (653.3-1022)	6391.5 (5136.1-7937.4)	2413.3 (1918.8-3004.1)	7433.3 (5947.9-9190.8)	0.49 (0.48-0.5)
Somalia	7602.4 (6042.6-9594)	4133.4 (3291.7-5169.9)	22710.7 (17981-28757.8)	4453.8 (3539-5574.9)	0.24 (0.22-0.26)
South Africa	176535 (141405.4-217672.9)	7778.9 (6245.5-9566.2)	343268.4 (275054.4-425795.2)	6759.1 (5430.2-8356.6)	-0.58 (-0.64--0.51)
South Sudan	11465.7 (9152.6-14348.1)	4229.6 (3390-5271.9)	15079.1 (11961.4-19107.7)	4407.1 (3504.9-5559.1)	0.17 (0.15-0.18)
Spain	1020191 (832107.7-1250374.6)	14007 (11420.6-17158.1)	1415041.3 (1153161.2-1727877.5)	10476.2 (8519.1-12822.3)	-1.04 (-1.1--0.98)
Sri Lanka	83508.6 (66937.2-104539.8)	7239.5 (5824-9014)	290461.4 (232515.3-359656)	8575.1 (6874.2-10594.3)	0.6 (0.54-0.67)
Sudan	47801.1 (38429.8-59776.3)	4812.3 (3878.1-5998.1)	119907.1 (95491-150025)	6140.3 (4896.8-7659.3)	0.87 (0.84-0.9)
Suriname	1542.7 (1231.8-1940.1)	5460.7 (4367.9-6851.1)	4608.4 (3673.4-5767.4)	6195.6 (4943.9-7742.6)	0.44 (0.39-0.5)
Sweden	300047.8 (245633.4-366875.2)	14179.5 (11582.7-17362.7)	344528.5 (279208.4-421434.7)	11405.8 (9220.8-13986.7)	-0.8 (-0.85--0.74)
Switzerland	197295.9 (162210.1-239513.8)	13991.7 (11487.5-17008.8)	275406.7 (224795-335950.2)	11081 (9037.4-13550.8)	-0.87 (-0.93--0.81)
Syrian Arab Republic	30203.1 (24007.1-37615.6)	5576.8 (4443.5-6921.9)	89792.3 (71175.1-113297.3)	6289.7 (5006.4-7893.5)	0.39 (0.38-0.39)
Taiwan (Province of China)	160901.5 (129574.1-198084)	8940.1 (7224.3-10958.6)	524213.4 (439372.7-618356.4)	9292.2 (7796-10955.4)	0.06 (0.02-0.1)
Tajikistan	15737.7 (12628.2-19539.3)	5193.5 (4170.3-6433.2)	28901.6 (23065.2-36393.3)	5186.4 (4160.9-6473.7)	0.04 (-0.04-0.12)
Thailand	276670.6 (222645.8-342686.6)	7555.1 (6093.8-9324.4)	1031152.6 (831596.6-1268022.7)	7419 (5987.4-9116.7)	-0.07 (-0.08--0.05)
Timor-Leste	1583.8 (1262.3-1974.5)	6679.4 (5355.4-8275.7)	7654.2 (6125.9-9526.7)	7578.6 (6078.2-9406.2)	0.47 (0.45-0.49)
Togo	5645.1 (4453.6-7130.8)	4808.4 (3808.4-6038.6)	17200.9 (13620-21658)	4945.2 (3932.2-6192.6)	0.03 (-0.01-0.07)
Tokelau	11.8 (9.5-14.6)	6778.9 (5450.9-8375.6)	15.5 (12.5-19.3)	8071.4 (6505.1-10005.3)	0.61 (0.55-0.66)
Tonga	472 (376.5-587.7)	7756.9 (6205.4-9614.2)	847 (680.5-1051.2)	8912.6 (7163.6-11054.1)	0.46 (0.4-0.52)
Trinidad and Tobago	6051.1 (4799.9-7581.8)	6082.8 (4835.5-7606.4)	15525.6 (12394.8-19388.6)	6316.6 (5050.6-7868.9)	0.09 (0.08-0.1)
Tunisia	30386.4 (24198.5-38046.1)	5549.4 (4434-6921.6)	108666.6 (86803.5-135588.6)	6837.3 (5469.3-8509.7)	0.68 (0.65-0.71)
Turkey	228618.3 (182426.3-286654.8)	6232.5 (4986.6-7787.1)	749516.9 (600533-929728)	6662.4 (5343.3-8246.4)	0.24 (0.16-0.32)
Turkmenistan	11421 (9055.2-14410.6)	5656.7 (4498.2-7098.3)	24746.9 (19724.1-30985)	5946.8 (4757.4-7411.2)	0.21 (0.17-0.25)
Tuvalu	50.2 (40-62.7)	7004 (5614.4-8672.9)	99.3 (79.5-123.7)	8211.7 (6592.5-10181.7)	0.55 (0.5-0.59)
Uganda	28960.1 (23032.1-36294.3)	4436.9 (3535.2-5542.2)	66324.1 (52387.4-83389.6)	4710.7 (3729-5902.4)	0.16 (0.1-0.22)
Ukraine	658508.8 (525592.2-815755.8)	7289.8 (5827.1-9013.2)	769044.1 (615629.6-948885.3)	7315.9 (5855.6-9021.8)	0.11 (0.07-0.16)
United Arab Emirates	1817 (1455.3-2255.2)	6097.5 (4905.3-7514)	15520.4 (12278.4-19440.7)	6480.6 (5181-8001.8)	0.22 (0.15-0.29)
United Kingdom	2044215.1 (1676331-2479347.1)	16435.1 (13471.3-19956.4)	2047787.4 (1668308.9-2497827.6)	11512.8 (9369.7-14070.4)	-1.31 (-1.43--1.2)
United Republic of Tanzania	48179.7 (38234.2-60450.4)	4383.1 (3496.9-5468.3)	126383.6 (99694.2-159767)	4959.9 (3925.3-6242)	0.47 (0.44-0.49)
United States of America	7129398.6 (5767688.3-8728629.9)	16494 (13337.8-20208.1)	12461002.9 (10590575.2-14546273)	15577.5 (13242.2-18188.3)	-0.12 (-0.25-0.01)
United States Virgin Islands	467.5 (373.8-584.6)	5279.1 (4228.8-6580.1)	1493.5 (1205.9-1848.1)	5865.7 (4733.8-7256.2)	0.37 (0.35-0.39)
Uruguay	49148.3 (39760.8-60667.4)	9558.6 (7731.7-11795.1)	68266.4 (55403.2-84220.4)	8897.9 (7216.1-10999.3)	-0.28 (-0.38--0.19)
Uzbekistan	60951.7 (48848.6-75852.2)	4635 (3716-5764.8)	143218.6 (114640.5-180885.7)	5428.3 (4353.8-6807.3)	0.64 (0.57-0.71)
Vanuatu	407.5 (326.3-507.2)	6761.6 (5446.7-8365.4)	1319.5 (1064.1-1635.8)	7691.7 (6220.2-9486.7)	0.4 (0.37-0.43)
Venezuela (Bolivarian Republic of)	70855.7 (56672.7-88739.8)	6736.7 (5395.4-8416.2)	221354.8 (176935.9-276459.6)	6155.9 (4927-7680.3)	-0.24 (-0.27--0.22)
Viet Nam	339317.2 (272979.7-418289.2)	7222.3 (5822.4-8880.8)	930919.3 (745382.2-1150785.1)	8356.7 (6705.3-10310.4)	0.55 (0.46-0.63)
Yemen	23717.4 (18940.8-29698.2)	5002.3 (4005.1-6230.1)	80488.9 (64207.3-100722.4)	5734 (4591.7-7134.9)	0.5 (0.47-0.52)
Zambia	11642 (9218.6-14681.7)	4321.7 (3436.3-5428.9)	28944.3 (23016.3-36293.3)	4623.2 (3686.6-5769.5)	0.27 (0.25-0.29)
Zimbabwe	24031.3 (19191.9-30039.5)	5871 (4709.8-7305.7)	39940.4 (31529.6-50546.7)	6079.3 (4817.7-7638.1)	0.11 (0.08-0.14)
Incidence
Afghanistan	3139.3 (2249.4-4235.3)	400.3 (283.8-542.7)	4350.1 (3107.5-5891.6)	529 (377.1-717.6)	0.97 (0.95-1)
Albania	1247.7 (884.2-1707.6)	536 (377-735.1)	3288.4 (2312.2-4491.6)	554.3 (388.5-758.5)	0.1 (0.06-0.13)
Algeria	6883.7 (4847.1-9452)	481.2 (334.8-663.3)	23060.6 (16257.1-31337.3)	560.5 (392.5-763.7)	0.43 (0.4-0.46)
American Samoa	14.9 (10.4-20.4)	624 (434-862.4)	40.8 (28.7-55.8)	735.4 (514.2-1009.7)	0.49 (0.39-0.6)
Andorra	78.8 (56.7-106)	1067.1 (765.1-1435.1)	168.9 (120.5-227.1)	877.6 (627.5-1178.2)	-0.74 (-0.83--0.65)
Angola	1677.6 (1198.3-2276.7)	463.5 (326.3-633.2)	5450.6 (3906.7-7401.2)	487.9 (344.3-667.8)	0.13 (0.11-0.15)
Antigua and Barbuda	33.5 (23.6-45.7)	468.1 (331.1-638.4)	65.5 (46.3-89.5)	506.4 (355.7-694.7)	0.24 (0.22-0.27)
Argentina	37140.8 (26621.7-50249.8)	902.1 (644.2-1222.3)	58204.1 (41286.8-78711.3)	796.9 (565.8-1077.1)	-0.45 (-0.51--0.39)
Armenia	1622.5 (1143.1-2196.4)	527 (368.6-717.6)	3308.2 (2326.3-4515)	567.5 (397.8-776.6)	0.27 (0.24-0.3)
Australia	22166.4 (15779.7-29835)	856.4 (609-1153.1)	37497.5 (26639-50733.8)	620.3 (442.2-838.2)	-1.23 (-1.34--1.13)
Austria	17010.6 (12185.2-22861)	1067.7 (771.1-1427)	21816 (15581-29519.3)	935.7 (672.3-1260.4)	-0.48 (-0.54--0.41)
Azerbaijan	2603.4 (1821.7-3549.5)	480.5 (334.2-656.7)	6046.4 (4291.9-8273.8)	533.8 (374-734.2)	0.37 (0.33-0.42)
Bahamas	80.6 (57.4-109.6)	464.6 (329.2-633.1)	229.8 (163.3-312.1)	489.9 (346.3-666.5)	0.15 (0.14-0.17)
Bahrain	86.3 (61.3-119)	531.6 (370.8-737.6)	542.1 (384.2-740.4)	617.1 (429.6-848.3)	0.44 (0.39-0.5)
Bangladesh	21835.1 (15534.9-29523.2)	425.3 (300.2-576.6)	73334.7 (51967.1-99470.4)	445.2 (313.7-605.6)	0.14 (0.11-0.17)
Barbados	191.4 (134.5-261.3)	475.2 (334.8-649)	353.1 (247.8-478.8)	509.8 (357.2-692)	0.24 (0.21-0.26)
Belarus	8863.4 (6126.6-12268.9)	538.5 (372.3-745.2)	12006.5 (8398.5-16393.4)	557.6 (388.6-762.7)	0.1 (0.08-0.12)
Belgium	23414.3 (16772.5-31640.9)	1136.7 (818.9-1530.8)	29008.2 (20633.2-39057.1)	955.9 (684-1283.8)	-0.68 (-0.75--0.62)
Belize	53.1 (37.4-71.9)	468.1 (329.7-633.5)	163.1 (115.7-220.8)	494 (348.5-669.8)	0.19 (0.17-0.2)
Benin	983 (697.9-1336.8)	431.5 (304.7-588.2)	2439.4 (1736-3316.4)	454.6 (320.9-620.1)	0.19 (0.16-0.22)
Bermuda	34 (24.3-46.2)	443.8 (316.6-604.8)	85 (59.4-116.2)	460.5 (323.4-627.8)	0.09 (0.07-0.1)
Bhutan	95.7 (69.1-129.7)	400.3 (284.9-545.7)	302.8 (214-412.2)	425.4 (299.6-580.2)	0.22 (0.2-0.24)
Bolivia (Plurinational State of)	1575.1 (1110.8-2150.3)	445.5 (311.4-610.4)	4669.3 (3303-6322.4)	437.3 (306.9-594.1)	-0.05 (-0.09--0.01)
Bosnia and Herzegovina	2574.1 (1824.8-3491.1)	568.1 (400.9-770.7)	5547.4 (3909.2-7554.9)	655.2 (460.9-893.6)	0.54 (0.48-0.59)
Botswana	329.6 (234.7-448.1)	543.2 (381.3-742.8)	869.7 (616.2-1186.3)	562 (394-769.4)	0.09 (0.07-0.12)
Brazil	60247.8 (43001.9-81350.9)	596.1 (422.6-807.9)	162127.8 (115387.3-219994.2)	521.6 (370.3-708.5)	-0.51 (-0.54--0.49)
Brunei Darussalam	96.3 (68.7-131.2)	919.1 (653.1-1254.5)	256.2 (181.6-347.8)	689.5 (483.8-943.7)	-1.12 (-1.18--1.05)
Bulgaria	8883.3 (6264.4-12098.8)	544 (382.2-740.5)	11230.3 (7897.5-15349.5)	562.4 (395.5-769.4)	0.13 (0.09-0.18)
Burkina Faso	1951 (1388.5-2647.6)	411.1 (289.2-560.1)	4199.5 (2993.6-5657.6)	425.5 (300.4-576.3)	0.12 (0.12-0.13)
Burundi	1100.4 (783.9-1497.4)	432.1 (304.9-589.7)	2049.4 (1456.7-2786.2)	422.2 (296.6-576)	-0.1 (-0.11--0.08)
Cabo Verde	132.9 (93-182.5)	442 (309.5-607.6)	236.9 (165.6-323.7)	465.9 (325.1-637.5)	0.16 (0.14-0.19)
Cambodia	2988 (2123-4038)	617.1 (434.4-838.2)	9654.5 (6813-13105.8)	684.8 (478.2-934.3)	0.41 (0.38-0.43)
Cameroon	1854.5 (1329.7-2531.3)	401.5 (284.3-550.1)	5822.7 (4074-7953.7)	458.4 (317.6-629)	0.33 (0.25-0.4)
Canada	56487.1 (41182.4-75381.7)	1320.1 (962.8-1760.3)	96907.7 (70286.2-129042.3)	995.4 (723.1-1324.8)	-0.87 (-0.95--0.8)
Central African Republic	503.9 (357.8-680.8)	468.8 (328.6-638.6)	945.9 (674.6-1290.2)	489.4 (343.6-670.6)	0.13 (0.09-0.17)
Chad	1363 (966.5-1866.6)	418.3 (294-575)	2539.2 (1804.5-3450.2)	431.3 (303.6-588.6)	0.09 (0.07-0.1)
Chile	10902.1 (7768.4-14732.6)	902.9 (640.9-1221.9)	26325.7 (18956.7-35417.2)	795 (572.5-1069.8)	-0.53 (-0.58--0.47)
China	538340.6 (380062.2-739053)	562.6 (393.4-774.9)	1527452.2 (1071675.2-2098235.9)	570.4 (398.8-785.1)	-0.05 (-0.09--0.01)
Colombia	11685.2 (8344.5-15749.3)	597.3 (424.2-807.4)	38761.4 (27812.3-53139.6)	560.1 (402.5-766.6)	-0.09 (-0.17--0.01)
Comoros	85.6 (61.1-115.7)	414.9 (292.3-564.9)	230.3 (164.2-310.4)	433.6 (306.6-586.6)	0.13 (0.11-0.15)
Congo	527.6 (376.4-719.6)	469.8 (329.9-644.8)	1237.6 (879.6-1686)	482.6 (339.3-661)	0.06 (0.05-0.07)
Cook Islands	8.1 (5.7-11.1)	568 (400.5-784.1)	22.1 (15.6-30.3)	652.5 (461.3-895.9)	0.47 (0.4-0.53)
Costa Rica	1286.3 (913.8-1755.2)	623 (441.7-850.9)	4030.7 (2847.8-5504.3)	583.6 (412.5-796.3)	-0.21 (-0.24--0.18)
Coted'Ivoire	1572.2 (1124.2-2154.8)	425 (298.8-584.7)	5053.3 (3567.5-6836.7)	465.4 (325.3-632)	0.31 (0.29-0.33)
Croatia	4618.9 (3234.2-6295.8)	613.7 (428.3-836.3)	7120.7 (4970.1-9739.9)	580.9 (406.4-794.4)	-0.23 (-0.28--0.19)
Cuba	7344.4 (5157.3-10042.7)	566.6 (397-776.3)	14304.1 (9913.3-19375.6)	576.3 (400.4-779.4)	0.04 (0.03-0.05)
Cyprus	1335.9 (974-1776.6)	1207.6 (873-1612.8)	2763.4 (1992.3-3701.1)	994.1 (715.4-1333.2)	-0.84 (-0.94--0.75)
Czechia	10391.2 (7278.1-14231.4)	567.9 (399.1-775.5)	17331.9 (12098.5-23679.4)	589.7 (412.3-804.6)	0.15 (0.11-0.2)
Democratic People's Republic of Korea	10050.4 (7001.4-13841.6)	582.8 (402.4-804.8)	24506.1 (17099.1-33488.4)	624.6 (434.7-853.7)	0.15 (0.07-0.22)
Democratic Republic of the Congo	7139.4 (5111.3-9671.6)	454.5 (319.8-620.2)	16348.5 (11646.7-22218.6)	466.5 (328.4-635.8)	0.06 (0.02-0.1)
Denmark	15620.3 (11153.7-20795.4)	1443.7 (1034.3-1917.9)	17632 (12442.8-23986.5)	1116.9 (789.5-1515.4)	-0.94 (-0.99--0.89)
Djibouti	51.1 (36.8-69.8)	426.8 (303-586.1)	271.8 (194.8-371.6)	454.6 (320-625.4)	0.19 (0.17-0.21)
Dominica	38.9 (27.5-52.6)	496.1 (349.4-672.8)	54.1 (38.3-73.4)	517.7 (365.3-703.3)	0.12 (0.09-0.15)
Dominican Republic	1938.6 (1370.2-2622.1)	463.3 (325.4-628.1)	5886.8 (4174.5-8007.8)	489.7 (346.9-666.4)	0.18 (0.17-0.19)
Ecuador	2616.9 (1838.9-3564.9)	435.2 (304.5-593.8)	9008.2 (6350.1-12254.3)	448.3 (315.2-610.6)	0.07 (0.05-0.09)
Egypt	11746.7 (8351.9-16043.5)	429.1 (301.4-588.1)	36557.3 (26191.8-49633.4)	545 (384.4-744.8)	0.85 (0.82-0.89)
El Salvador	1749.9 (1263.9-2365.8)	500.3 (361-676.5)	4252.9 (3005.3-5754)	544 (386.4-733.6)	0.31 (0.3-0.33)
Equatorial Guinea	90.4 (64.7-122.7)	464.1 (327.2-633)	230.8 (163.2-316.1)	470.2 (329.4-645.3)	-0.03 (-0.09-0.02)
Eritrea	370 (265.6-498.3)	413.8 (291.4-561.3)	1074.5 (767.6-1456.9)	425.1 (299.1-579.5)	0.1 (0.09-0.11)
Estonia	1391.7 (967.4-1919.3)	527.1 (366.5-726.3)	2040.2 (1431-2807.3)	553.8 (390.2-760.8)	0.2 (0.17-0.23)
Eswatini	144.2 (103.6-193.5)	496 (352.7-668.3)	301.9 (216.7-407.5)	519.6 (367.4-706.9)	0.2 (0.18-0.22)
Ethiopia	7403.9 (5340.3-10009.4)	379 (268.2-515.8)	17566.3 (12525.1-23846.9)	384.3 (272.1-523.1)	0.06 (0.03-0.1)
Fiji	227.2 (161.4-313)	640.1 (449.4-884.2)	636.9 (453.4-864)	724.7 (510.7-988.1)	0.38 (0.31-0.45)
Finland	11257.9 (8066-15135.7)	1184.9 (849.9-1592.4)	15658.6 (11208.1-21169.1)	912.1 (655.8-1230.2)	-0.91 (-1.03--0.79)
France	119468.3 (85480.7-160966.6)	1086.9 (785.4-1456.8)	157054.1 (112363.2-211577)	853.6 (615.2-1146.2)	-0.92 (-1.01--0.83)
Gabon	284.6 (200.7-385.8)	430.5 (300.8-586.6)	506.6 (362.7-691.5)	461.9 (326.9-632.8)	0.23 (0.21-0.26)
Gambia	161.5 (114.6-220.8)	444.3 (311.2-609.5)	483.3 (341.4-662.1)	465.2 (326.2-639.4)	0.13 (0.12-0.14)
Georgia	4049.4 (2859.1-5528.4)	522 (366.8-714)	4706.6 (3267.5-6452.4)	581.3 (403.8-796.1)	0.35 (0.3-0.4)
Germany	207630.8 (147964.4-280459.2)	1254.3 (899.6-1687.5)	242631.4 (172165.7-328641.4)	966.5 (690.8-1305.2)	-1.05 (-1.2--0.89)
Ghana	2725.4 (1924.4-3699)	427.6 (299.3-582.6)	7861.8 (5584.7-10732.1)	450.9 (317-617.7)	0.27 (0.23-0.31)
Greece	24911.4 (17956.4-33374.1)	1237.5 (891.2-1658.4)	30942.4 (22029.8-42176.1)	1013.1 (728.3-1376.3)	-0.85 (-0.94--0.76)
Greenland	42.3 (31.2-56)	1260.6 (919.7-1679.7)	90.3 (65.3-119.3)	1072.6 (769-1425.4)	-0.48 (-0.54--0.43)
Grenada	47.4 (33.3-64.4)	484.4 (341.4-656.2)	71.1 (50.5-97.3)	530.4 (373.4-728.5)	0.31 (0.29-0.34)
Guam	41.2 (29.6-55.7)	504.9 (357.1-686.2)	160.3 (113.1-219.5)	586.6 (414-801.8)	0.51 (0.45-0.56)
Guatemala	1824.8 (1316.2-2462.3)	493.4 (352-668)	7316.7 (5215.7-9867)	557.3 (395.6-753.3)	0.44 (0.41-0.48)
Guinea	1594.7 (1130-2166.5)	411.3 (289-560.6)	2754.6 (1940.5-3750.3)	450.1 (314.6-614.5)	0.28 (0.26-0.3)
Guinea-Bissau	170 (121.3-230.9)	415.4 (292-566.2)	304.2 (216.8-413)	444.5 (312.6-606.5)	0.24 (0.23-0.26)
Guyana	210.2 (149.1-287.2)	499.5 (351.7-684.1)	392.2 (278.7-535.1)	533.5 (375.8-730.2)	0.22 (0.21-0.22)
Haiti	1579.4 (1138.2-2170.2)	460.3 (327.4-633.9)	3806.7 (2724.9-5179.7)	510 (361.4-694.8)	0.34 (0.33-0.35)
Honduras	1282.9 (923.1-1727.7)	564 (403.2-761.8)	4150.8 (2973.2-5598.1)	568.7 (404.2-769.4)	-0.01 (-0.03-0)
Hungary	11903.7 (8344.1-16204.1)	608.8 (427.6-827.2)	15340.4 (10736.5-20976.5)	568.5 (399.4-775.8)	-0.29 (-0.31--0.27)
Iceland	417 (298-558.7)	1115 (798.5-1491.8)	680.5 (483.2-920.1)	890.3 (633.8-1201.7)	-0.87 (-0.93--0.8)
India	217711.2 (156093.5-294488.4)	457.8 (324.2-622.4)	676363.6 (482043.2-918331.1)	484.9 (342.8-660.5)	0.14 (0.11-0.17)
Indonesia	64848.9 (46470.8-88078.7)	625.1 (443.2-853)	182160.5 (129437.2-246599.4)	676.9 (475.9-920.6)	0.31 (0.26-0.37)
Iran (Islamic Republic of)	12508 (8955.9-16950)	450.7 (317.3-615.7)	46137.7 (32740.4-62653.2)	521.6 (368.3-710.2)	0.55 (0.51-0.6)
Iraq	4913.7 (3434.3-6812)	552 (385.2-765.7)	16223.2 (11343.5-22214.4)	645.6 (448.2-887)	0.47 (0.44-0.51)
Ireland	6693 (4802-9002.9)	1208.8 (866.6-1626)	9381.7 (6706.7-12615.8)	905.6 (648.4-1217.2)	-1.11 (-1.2--1.02)
Israel	7490.9 (5402.1-10012.7)	1153.6 (832.5-1540.4)	15167.5 (10956.9-20434.4)	933.4 (674.6-1257.9)	-0.73 (-0.76--0.7)
Italy	148259.4 (106017-199317)	1240.1 (890.3-1661.2)	173974.8 (124173.5-235812.6)	928.4 (668-1253.7)	-1.12 (-1.18--1.06)
Jamaica	1140.1 (799.9-1560.8)	485.1 (340.8-664.2)	2101 (1468.6-2888.7)	540.1 (378.9-740.1)	0.33 (0.27-0.39)
Japan	209637 (149493.1-281556.1)	968.5 (689.3-1302)	323430.9 (226750.6-441357.7)	660.3 (468.2-895.8)	-1.42 (-1.5--1.33)
Jordan	722.9 (507.4-997.5)	551.6 (384.4-762.2)	4681.8 (3258.2-6333)	607.2 (418.9-825.5)	0.26 (0.23-0.29)
Kazakhstan	7784.7 (5379.6-10819)	533.8 (367.6-741.5)	11971.6 (8405.5-16332.3)	571 (396.9-782.3)	0.29 (0.24-0.33)
Kenya	3811.3 (2713.9-5165.7)	431.1 (304.2-586.5)	10612 (7584.8-14342.8)	445.6 (314.7-605.4)	0.06 (-0.01-0.12)
Kiribati	26.3 (18.6-35.8)	669.3 (468.1-912.7)	62 (43.5-84.5)	807.7 (561.8-1106.3)	0.69 (0.64-0.74)
Kuwait	263 (185.5-360.1)	490 (342.1-673.2)	1477.5 (1046.6-2013.2)	556 (390-760)	0.36 (0.33-0.39)
Kyrgyzstan	1782.9 (1247.7-2429)	507.9 (353.9-692.6)	2634 (1862.5-3579.7)	504.8 (353.6-689.6)	0 (-0.11-0.11)
Lao People's Democratic Republic	1483.4 (1048.8-2022.6)	645.6 (450.8-885.8)	3278.6 (2306.9-4479.8)	654.8 (457.2-897.5)	0.09 (0.07-0.12)
Latvia	2473.8 (1710.9-3391.2)	535.4 (370.6-733)	2992.5 (2088.9-4113.5)	549.1 (385.5-753.3)	0.11 (0.09-0.13)
Lebanon	1276 (881.5-1745)	514.1 (353.2-704.8)	5055.3 (3475.3-6924.8)	671.2 (463.3-917.6)	0.97 (0.92-1.02)
Lesotho	510 (366.2-685.7)	525 (373.6-708.8)	667.2 (477.3-908.8)	555.8 (391.7-763.1)	0.17 (0.16-0.19)
Liberia	579 (408-789.1)	432.5 (301.3-592.8)	936.9 (662.6-1269.2)	464.6 (326.2-630.8)	0.28 (0.26-0.3)
Libya	988 (698.1-1354.8)	476.2 (334.8-653.5)	3140.4 (2198.9-4314.1)	595.5 (414.7-820.5)	0.73 (0.72-0.75)
Lithuania	2968.4 (2067.5-4075.6)	516.2 (360.2-708)	4093.7 (2846.3-5591.2)	522.3 (364.9-712.4)	0.04 (0.02-0.06)
Luxembourg	792.1 (569.4-1061.9)	1102.8 (795.1-1475)	1307 (930.3-1770.8)	980.3 (700.4-1326.1)	-0.42 (-0.5--0.34)
Madagascar	2249 (1596.3-3072.3)	416.4 (292.1-570.9)	4420.9 (3160.3-6014.9)	423.8 (298.6-578.7)	0.03 (0.01-0.04)
Malawi	1823.5 (1295.4-2493.2)	449.3 (315.2-616.5)	3757.6 (2665.9-5108.7)	488.5 (342.8-666.5)	0.27 (0.24-0.31)
Malaysia	6258.2 (4414.4-8505.6)	612.4 (430.2-834.4)	22089.8 (15621.8-30219.7)	641 (450.5-880.2)	0.25 (0.2-0.29)
Maldives	52.5 (37.4-71.6)	572.4 (401.8-783.3)	208.3 (148.6-286.1)	607.3 (431.4-835.5)	0.17 (0.13-0.21)
Mali	1639.4 (1169-2235.3)	395.3 (278.1-541.9)	3955.7 (2829-5284.7)	431.2 (304.1-579.3)	0.29 (0.26-0.31)
Malta	649.5 (472.2-857)	1178.3 (854.9-1555.7)	1290.2 (935.6-1738.6)	953.9 (692.5-1284.2)	-0.83 (-0.88--0.77)
Marshall Islands	10.8 (7.6-14.7)	603.8 (422.8-827.2)	24.6 (17.5-33.4)	677.1 (475.2-924.8)	0.37 (0.35-0.4)
Mauritania	463.6 (326.4-632.8)	411.6 (286.6-564)	1035.4 (730.6-1401.2)	427.8 (299.6-580.7)	0.07 (0.04-0.09)
Mauritius	537.2 (378.4-732.6)	628.5 (439.2-860.1)	1659.4 (1161.8-2291)	691.4 (481.8-956.6)	0.27 (0.2-0.34)
Mexico	27637.1 (19810.6-37490.5)	577 (411.4-784.4)	82389.5 (59106.2-111675.3)	543.3 (388.4-737.4)	-0.23 (-0.25--0.21)
Micronesia (Federated States of)	34.1 (23.9-46.4)	595.6 (413.4-813.9)	55.6 (39.7-75.4)	689.9 (485.8-939.2)	0.49 (0.42-0.56)
Monaco	102.5 (72.9-138.5)	1067.2 (765.6-1436.3)	112.7 (80.7-151.7)	870.9 (628-1167.3)	-0.74 (-0.82--0.66)
Mongolia	552.7 (392.9-757)	468.4 (331.5-642.6)	1130.7 (808.4-1527.5)	496.1 (350.2-674.3)	0.22 (0.18-0.26)
Montenegro	458.3 (320.4-625)	611.9 (427.7-833.8)	891 (625.6-1222)	673.9 (470.7-926.9)	0.35 (0.32-0.37)
Morocco	7624.2 (5364.8-10348.9)	464.2 (324.7-631.6)	21589.3 (15311.2-29163.6)	535.1 (377-724.9)	0.45 (0.42-0.48)
Mozambique	2709.6 (1904.4-3688.2)	439.9 (306-601.6)	5180.8 (3684.9-7108.2)	466.4 (327.8-642.7)	0.18 (0.16-0.19)
Myanmar	19046.7 (13421.1-25791.8)	728 (507.9-989.3)	37323 (26410.5-50984.7)	657.7 (461.3-900.7)	-0.32 (-0.34--0.3)
Namibia	378.7 (271.6-510.6)	527.9 (373.7-716.2)	735.6 (529.8-991.5)	500.9 (356.9-678.9)	-0.19 (-0.2--0.18)
Nauru	2.7 (1.9-3.6)	563.6 (396.1-770)	4.2 (3-5.7)	691.1 (485.6-943.4)	0.65 (0.56-0.74)
Nepal	4463.1 (3152.1-6006.2)	459.5 (321-622.7)	13341.2 (9484.4-18103.6)	487.6 (343.7-663.5)	0.12 (0.04-0.2)
Netherlands	31492.1 (22978.4-41273)	1196.5 (875.1-1565.4)	39835 (28666.6-53882.6)	842.2 (606.8-1138.6)	-1.35 (-1.49--1.21)
New Zealand	4587.8 (3273.4-6177.6)	880.6 (627.3-1186)	7023.5 (4976.4-9549.4)	623.2 (441.8-847)	-1.23 (-1.35--1.12)
Nicaragua	948.6 (678.7-1284.7)	561 (399.2-761.5)	3163.3 (2242.7-4285.9)	560.3 (395.5-760.8)	-0.04 (-0.07--0.01)
Niger	1027.9 (738-1393.7)	374.3 (264.5-509.4)	3507.4 (2528.6-4725.8)	412.9 (293.6-559.2)	0.34 (0.31-0.36)
Nigeria	19217 (13699.4-26024.4)	395.1 (278.9-537.3)	40398 (28754.1-54659.3)	437.9 (308.7-595.1)	0.38 (0.35-0.41)
Niue	1.8 (1.3-2.5)	637.9 (443.5-870.8)	2 (1.4-2.8)	731.5 (512.5-1003.5)	0.45 (0.4-0.5)
North Macedonia	1257.7 (889.4-1707.9)	571.4 (402.6-777.6)	2752.9 (1934.6-3778.7)	629.6 (439-867.5)	0.33 (0.28-0.38)
Northern Mariana Islands	7.2 (5.1-9.8)	529.7 (368.8-721.2)	34.7 (24.8-47.1)	604.8 (424-824.7)	0.48 (0.36-0.6)
Norway	10905.5 (7829.7-14680.7)	1165.8 (839.6-1566.9)	11578.7 (8261-15679.3)	877.2 (628-1185.9)	-1.08 (-1.15--1.02)
Oman	269.5 (192.4-363.3)	403.6 (285-547)	901 (651.3-1216.5)	497.7 (354.9-675.5)	0.78 (0.74-0.81)
Pakistan	30016.2 (21323.6-40898.2)	468.7 (330.8-640.3)	64091.5 (45406.9-86490.5)	505.2 (354.5-685.3)	0.29 (0.24-0.34)
Palau	6.4 (4.5-8.7)	555.5 (390.4-758.6)	16.8 (12-22.7)	642.1 (452.6-876.2)	0.47 (0.39-0.56)
Palestine	507 (357.7-693.1)	507.7 (356-695.8)	1607.5 (1129.6-2192.7)	608 (423.7-832)	0.64 (0.61-0.66)
Panama	948.2 (679.9-1284.9)	540.7 (386.6-733.2)	2922.1 (2061.1-3948)	531.1 (375.3-716.6)	-0.05 (-0.07--0.04)
Papua New Guinea	961.8 (699-1295.4)	523.5 (374.2-708.7)	2713.6 (1966-3684)	554.6 (396-754.7)	0.2 (0.17-0.23)
Paraguay	1423.6 (1016.5-1930.4)	549.4 (391.1-745.6)	3741.4 (2622.7-5105.5)	539.9 (377.3-736.7)	-0.09 (-0.1--0.08)
Peru	5010.8 (3553.3-6802.4)	371.3 (262.6-504.5)	16892 (11893.2-23100.9)	416.2 (293.4-568.7)	0.43 (0.39-0.47)
Philippines	20840.3 (14877.5-28294)	650.4 (460.7-886.4)	61233 (43528-83583.3)	659.5 (464.9-903.2)	0 (-0.06-0.07)
Poland	35133.1 (24807.2-47950.2)	625.1 (441-853.3)	56383.5 (39989.2-76542.2)	571 (404.9-776.1)	-0.34 (-0.4--0.29)
Portugal	20225.1 (14598.5-26867.6)	1075.5 (774.6-1430)	29100.6 (20839.1-39543.1)	896.3 (646.3-1214.3)	-0.65 (-0.69--0.61)
Puerto Rico	2343.8 (1651.2-3204.1)	500.9 (352.5-685)	5325.4 (3717.7-7367.2)	538 (378.5-740.8)	0.21 (0.18-0.25)
Qatar	33.8 (24-46.3)	447.2 (313.7-616.6)	355.6 (253.3-484.6)	529 (369.7-726.2)	0.38 (0.24-0.51)
Republic of Korea	27120 (19527.4-36656.2)	860.4 (613.2-1167.1)	74081.7 (52160.7-100285.1)	601.9 (423.1-815.3)	-1.39 (-1.47--1.3)
Republic of Moldova	2687.8 (1881.7-3678.1)	504.7 (352.5-690.7)	4538.7 (3175.5-6199.9)	572.2 (399.8-782.2)	0.46 (0.42-0.5)
Romania	18774.6 (13328.5-25533.4)	535.8 (379.8-727.9)	27465.7 (19288.1-37475.4)	535 (376.5-729.3)	-0.02 (-0.04-0)
Russian Federation	131968.7 (92806.4-180764.3)	583.3 (408.6-800.6)	209533.8 (147932.6-284961.6)	645.5 (453.2-881)	0.45 (0.39-0.5)
Rwanda	1334.4 (945-1812.3)	452.7 (316.3-619)	3225.2 (2243.1-4391.2)	484.2 (333-661.8)	0.22 (0.2-0.24)
Saint Kitts and Nevis	25.8 (18.4-35.1)	479.9 (340.4-654.3)	40.9 (29.3-55.5)	504.9 (358-687.4)	0.06 (0.01-0.1)
Saint Lucia	61.4 (43.2-83.9)	545.8 (381.9-747.3)	163.1 (114.8-222.5)	548.4 (385.5-748.9)	0.04 (0.01-0.06)
Saint Vincent and the Grenadines	45.8 (32.3-62)	495.5 (348.4-672.7)	92.8 (66.1-126.7)	512.6 (363.6-701.3)	0.06 (0.04-0.08)
Samoa	63.3 (44.4-86.4)	647.7 (449.8-887.2)	119.3 (83.8-162.4)	719.4 (502-981.8)	0.31 (0.25-0.37)
San Marino	51.3 (36.7-68.9)	1094 (784.9-1466.2)	84.2 (59.7-114)	895 (641.7-1204.9)	-0.77 (-0.86--0.69)
Sao Tome and Principe	32.7 (23-44.7)	424 (295.6-580.5)	53.6 (37.8-73.7)	465.4 (325.8-642.9)	0.34 (0.31-0.36)
Saudi Arabia	2486.3 (1759.4-3399.9)	424.1 (297.3-582.7)	8497.5 (6013.6-11577.8)	527.6 (366.9-723.8)	0.72 (0.67-0.77)
Senegal	1642.1 (1154.7-2256.4)	459.9 (320.4-634.4)	4107.4 (2915.8-5615.4)	483.3 (340-663.1)	0.19 (0.14-0.23)
Serbia	7844.7 (5576.3-10600.6)	568.4 (398.6-775.2)	13996.2 (9756.5-19230.2)	614.3 (428.9-842.7)	0.26 (0.23-0.29)
Seychelles	44.8 (31.1-61.8)	617 (428.4-852.1)	96.4 (66.8-133.1)	697.8 (480.6-965.9)	0.38 (0.32-0.44)
Sierra Leone	1102.5 (772-1512.3)	463.7 (322.5-637.4)	1847.4 (1301.5-2517.1)	463 (323.5-632.6)	0.02 (-0.01-0.04)
Singapore	1934.2 (1387.8-2598.4)	789.3 (562.3-1064.2)	6042.9 (4321.9-8158.8)	554.6 (394.9-751.4)	-1.32 (-1.4--1.24)
Slovakia	4188 (2928.6-5729.3)	538.8 (377.8-735)	6799.4 (4792.7-9230.5)	526.7 (370.6-715.6)	-0.13 (-0.15--0.11)
Slovenia	1688.6 (1179.6-2318.2)	541.5 (379.5-740.9)	3228.6 (2251.8-4395.6)	539.7 (378.4-733.2)	-0.08 (-0.11--0.05)
Solomon Islands	78.4 (56-106.7)	561 (394.5-769.2)	224.3 (160-304)	648.8 (458.6-881.4)	0.48 (0.47-0.5)
Somalia	842.8 (604.5-1139)	425.1 (300.7-577.5)	2602.1 (1870.7-3535.5)	458.7 (324.8-628)	0.24 (0.22-0.26)
South Africa	15298.1 (10882.7-20720.2)	647.4 (457.7-880.1)	30796.6 (21818.8-41766.8)	575.9 (404.8-784.2)	-0.5 (-0.56--0.45)
South Sudan	1120.9 (796.3-1519.4)	388.8 (273.4-530)	1562.3 (1106.8-2151.1)	430.2 (300.9-593.6)	0.33 (0.31-0.36)
Spain	83911.6 (60426.2-112472.2)	1138.3 (819.8-1524.7)	107027.2 (76022.3-144077.6)	857.8 (614.2-1149.1)	-1.02 (-1.09--0.95)
Sri Lanka	7134.6 (5091.7-9720)	590.3 (417.9-806.3)	23184.9 (16252.5-31914.6)	657.7 (458.6-906.9)	0.38 (0.32-0.44)
Sudan	4759.4 (3392.7-6468.2)	456.4 (322.1-622.5)	11525.4 (8135.4-15657.2)	567.2 (397.8-773.3)	0.76 (0.74-0.78)
Suriname	147.2 (104-200.2)	509.3 (358.4-693)	428.6 (300.2-588.1)	564.3 (394.2-774.4)	0.34 (0.28-0.39)
Sweden	22978.1 (16221-31210.9)	1118.6 (791.7-1517)	25820.9 (18158.5-35254.1)	908.5 (643.7-1236.8)	-0.79 (-0.85--0.73)
Switzerland	15045.6 (10767.1-20170.9)	1103.9 (794-1475.7)	20448.4 (14550.5-27674.3)	881.6 (632.2-1188.3)	-0.86 (-0.92--0.8)
Syrian Arab Republic	2865.9 (2021.1-3933.7)	508.7 (356.3-699.7)	8669.3 (6143.7-11802.8)	575.1 (404-785.9)	0.38 (0.37-0.39)
Taiwan (Province of China)	11858.2 (8278.4-16386.5)	611.6 (423-848.7)	33372.7 (23755.1-44980.3)	587.3 (417.3-791.8)	-0.2 (-0.3--0.1)
Tajikistan	1467.2 (1040.7-1999.5)	475.5 (336.1-648.1)	2871.5 (2066.8-3893.4)	485.4 (345-661.7)	0.1 (0.04-0.15)
Thailand	23005.7 (16295.1-31462)	599.1 (421.1-821.7)	80847.8 (57007.4-110840.3)	576.7 (405.9-790.9)	-0.12 (-0.14--0.11)
Timor-Leste	142.9 (102.9-193.8)	564.6 (399.9-769.7)	661.9 (468.3-900.4)	623.6 (437.7-850.1)	0.32 (0.3-0.34)
Togo	580.4 (409.6-789.1)	465.8 (325.2-636)	1798.1 (1290.4-2434.1)	480.9 (340.5-655)	0.06 (0.03-0.09)
Tokelau	1 (0.7-1.4)	569.6 (400.1-774.7)	1.3 (0.9-1.7)	656 (463.8-896.6)	0.5 (0.45-0.56)
Tonga	40.5 (28.3-55.2)	631.7 (438.5-864)	68.2 (47.7-93.3)	711.2 (497.1-974.5)	0.41 (0.36-0.46)
Trinidad and Tobago	571.2 (401.6-788.5)	553.2 (387.3-765.3)	1402.8 (989.3-1911.1)	553.7 (389-755.4)	-0.08 (-0.11--0.05)
Tunisia	2858.9 (2019.4-3886.3)	492.5 (344.6-672.7)	9638.4 (6762.6-13166.7)	586.8 (409.5-804.2)	0.57 (0.54-0.6)
Turkey	20397.4 (14272.9-28085.7)	532.9 (370.8-735)	64579.7 (45502.8-88689.9)	557.9 (391.5-766.7)	0.18 (0.1-0.25)
Turkmenistan	1058.9 (744.9-1457)	502.1 (350.7-692.4)	2227.3 (1571.4-3072.4)	510.2 (358.5-703.1)	0.07 (0.05-0.09)
Tuvalu	4.7 (3.4-6.4)	601.5 (421.9-815)	8.8 (6.2-12)	686.6 (483.4-938.2)	0.48 (0.45-0.52)
Uganda	3020.4 (2128.5-4109.2)	437 (304.5-596.4)	6714.1 (4723.8-9139.5)	451.7 (314.9-617.2)	0.07 (0.03-0.11)
Ukraine	56043.1 (39353-76912.6)	601.6 (420.9-826.1)	64340 (44953.8-87670.7)	608.8 (424.3-830.7)	0.11 (0.08-0.15)
United Arab Emirates	150.3 (106.5-206.3)	468.4 (329.5-644.4)	1503.8 (1078-2057.6)	529.2 (371.1-727.8)	0.45 (0.4-0.51)
United Kingdom	158035.4 (114279-211543.2)	1287 (932.3-1721.6)	158380.2 (113911.6-213226.5)	932.9 (673.7-1254.1)	-1.22 (-1.33--1.1)
United Republic of Tanzania	4990 (3549.2-6810.4)	424.9 (298.6-582.5)	12456 (8751.6-17116.2)	466.8 (325.5-642.4)	0.35 (0.33-0.37)
United States of America	571073.9 (410193.6-766774.1)	1331.4 (957.6-1786.4)	1012999 (766666.3-1293729.3)	1276.2 (965.7-1630.4)	-0.03 (-0.2-0.14)
United States Virgin Islands	44.3 (31.6-60.2)	472.2 (334.6-644.4)	130.6 (91.9-177.8)	507.4 (356.1-691.8)	0.26 (0.24-0.28)
Uruguay	4437 (3176.3-5970.8)	853.4 (610.2-1148.5)	5689.4 (4019.7-7744.9)	776.6 (551.8-1053.7)	-0.37 (-0.45--0.29)
Uzbekistan	5708.8 (4059.8-7743.1)	431.3 (306-585.5)	13650.1 (9679.6-18608.8)	488.5 (342.9-665.9)	0.52 (0.46-0.59)
Vanuatu	37.9 (27.1-51.2)	579.1 (408.9-785.1)	120.9 (86.8-164.1)	655 (465-891.7)	0.39 (0.36-0.42)
Venezuela (Bolivarian Republic of)	6748.4 (4779.6-9211.6)	620.6 (437-849.3)	21380.7 (15206.8-29088.4)	577 (408.6-786.3)	-0.23 (-0.25--0.2)
Viet Nam	29544.1 (20870.7-40030.1)	608.1 (427.4-826)	77110.2 (54268.9-105327.8)	662.9 (463.4-907.9)	0.33 (0.26-0.4)
Yemen	2385.3 (1694.6-3230.6)	468.1 (328.7-637.1)	8014 (5616.8-10837.8)	540.6 (376.7-733.2)	0.5 (0.48-0.53)
Zambia	1190.5 (847.6-1621.9)	415.8 (292.5-568.8)	2906.7 (2059.2-3917.3)	435.6 (305-590.1)	0.16 (0.15-0.17)
Zimbabwe	2394.3 (1709.9-3248.8)	539.3 (380.5-736.3)	4157.4 (2955.6-5673)	577.8 (406-792.9)	0.28 (0.25-0.3)
Disability-adjusted life years
Afghanistan	213.9 (96.3-426.3)	29.3 (13.1-57.5)	302.8 (141.5-585.4)	37.3 (17.5-71.8)	0.89 (0.85-0.94)
Albania	125.9 (74.5-210.6)	57.9 (34.6-95.7)	349.3 (205.2-569.2)	62 (36.5-100.4)	0.29 (0.22-0.36)
Algeria	471.6 (209.2-940.8)	35.4 (15.8-69.7)	1573.3 (764.8-2984.4)	41.1 (20.3-76.6)	0.52 (0.5-0.54)
American Samoa	2.9 (1.8-4.7)	140.7 (85.3-229)	6.4 (3.8-10.8)	131.3 (76.4-235)	-0.46 (-0.95-0.03)
Andorra	16.2 (9.6-25.9)	252.9 (148.2-411.1)	35.9 (20.7-56.9)	170.3 (99.2-269.7)	-1.25 (-1.43--1.07)
Angola	581.9 (298.7-1114)	174.9 (90.1-334.6)	2649.9 (1456-4799.3)	267.9 (145.8-489.1)	1.43 (1.31-1.55)
Antigua and Barbuda	14.6 (12-17.7)	198.7 (164-241.6)	26.5 (22.1-31.7)	223.8 (187.3-267.4)	0.32 (0.14-0.49)
Argentina	4281.4 (2905.9-6661.3)	109.5 (74.8-168.7)	6868.6 (4805.5-10413.2)	92.9 (64.9-141)	-0.48 (-0.6--0.35)
Armenia	862.5 (673.5-1086.9)	299.5 (233-380.1)	1626.6 (1302.2-2026.2)	292 (233.8-363.4)	0.16 (-0.2-0.52)
Australia	9459.4 (8071.7-11097.5)	397 (337.7-464.1)	12090.7 (9576.6-14846.7)	180.7 (143.2-223.3)	-2.76 (-2.93--2.6)
Austria	6274.5 (5291.3-7588)	391.5 (328.5-474.1)	6066 (4763.1-7654.2)	224.9 (176.9-287.4)	-1.39 (-1.98--0.8)
Azerbaijan	308.1 (181.8-499.6)	59.5 (34.8-96.9)	803.9 (431.2-1393.4)	78.6 (42.4-133.5)	1.19 (1.06-1.32)
Bahamas	36.9 (30.6-44.2)	220 (182.3-263.8)	107.1 (85.1-133.5)	246.7 (196.7-306.8)	0.38 (0.23-0.53)
Bahrain	12.8 (8.4-19.1)	89.9 (59.5-133.5)	118.8 (79.4-177.7)	186.5 (128.1-269.8)	3.5 (2.71-4.3)
Bangladesh	2400.9 (1146.3-4286.8)	49.6 (23.5-88.2)	9451.6 (5367-15955.5)	63.6 (36.2-107.3)	0.82 (0.73-0.91)
Barbados	230.1 (195-267.7)	590.3 (499.3-686.2)	392.2 (311.8-488.1)	587.3 (467.4-730.2)	-0.08 (-0.29-0.13)
Belarus	6424.3 (4918.3-8317.9)	402.7 (308.3-521.2)	11238.2 (8974.1-13942.4)	521.7 (416.7-647.5)	0.59 (0.35-0.82)
Belgium	3651 (2690.7-5178.5)	178.6 (131.7-253.2)	4763.4 (3476.2-6670.9)	137.1 (99.2-195.7)	-0.95 (-1.28--0.62)
Belize	7.3 (5-11.1)	64.8 (43.8-98.1)	26.9 (20.5-37.5)	85 (64.8-118.3)	0.77 (0.38-1.17)
Benin	236.2 (105.4-468.4)	109.2 (48.4-217.9)	738.4 (331.6-1504.4)	151.5 (67.2-312.6)	1.12 (1.08-1.15)
Bermuda	33.3 (27.4-39.7)	478.2 (392.6-568.8)	64.1 (51.4-80)	323 (259.6-403.9)	-1.22 (-1.42--1.03)
Bhutan	8.6 (4.1-16.1)	40.7 (19.3-74.7)	37.5 (19.9-63.9)	55.1 (29.2-93.9)	1.1 (1.06-1.14)
Bolivia (Plurinational State of)	135.9 (72-244.5)	41.6 (22.2-74.1)	432.3 (252.2-734.1)	44.1 (25.9-74.1)	0.29 (0.23-0.36)
Bosnia and Herzegovina	273.4 (159.9-446.3)	65.7 (38.4-106.9)	763.8 (496.4-1172.5)	91.7 (59.5-140.6)	1.32 (1.22-1.42)
Botswana	116 (68-187.5)	201.4 (118.3-322.5)	368 (224.8-582.7)	256.9 (155.4-412.1)	0.84 (0.66-1.02)
Brazil	18879.8 (16188.5-22943.1)	207.4 (177.1-250.4)	55363.9 (46906.4-66407)	181.4 (153.4-217.5)	-0.65 (-0.84--0.46)
Brunei Darussalam	12.9 (7.5-21.8)	135.8 (78.3-228.1)	29.4 (19.1-45.1)	100.5 (65.3-152.6)	-0.69 (-0.81--0.57)
Bulgaria	1305.4 (928.8-1882.2)	97.5 (70.6-136.9)	2552.2 (1961.7-3417.1)	132.7 (102.5-176.1)	0.72 (0.35-1.1)
Burkina Faso	401.4 (152.2-919.3)	96 (35.4-221.6)	1313.7 (464.1-3426.9)	147.8 (51-385.5)	1.68 (1.58-1.78)
Burundi	336 (151.6-741.6)	140.8 (62.7-307.8)	558.5 (243.1-1240.6)	131.9 (56.5-297.1)	-0.32 (-0.61--0.03)
Cabo Verde	36.4 (13.6-77.5)	118.7 (44.2-253.8)	131.5 (66-241.2)	263.9 (133-481)	2.37 (2.12-2.63)
Cambodia	277 (139.7-534.4)	62 (31.1-118.4)	858.4 (421.4-1624.4)	66.6 (32.6-124.2)	0.27 (0.25-0.3)
Cameroon	626.2 (281.2-1215.4)	151.4 (67.5-296.9)	2903.4 (1442.3-5415.8)	255.4 (127.3-480.5)	1.65 (1.51-1.79)
Canada	12322.6 (10148.1-15477.4)	298.4 (245.8-373.3)	19302.2 (15130.7-24870.7)	187.2 (146.8-242.5)	-1.87 (-2.05--1.69)
Central African Republic	154.7 (65.7-297.1)	154.6 (67.2-299.4)	327.5 (146.4-623.5)	187.1 (85-357.4)	0.68 (0.64-0.72)
Chad	291.7 (114.4-608)	96 (37.2-204)	775.3 (292.4-1659.8)	146.9 (54.6-319.8)	1.35 (1.3-1.41)
Chile	1925.1 (1501.8-2592.3)	173 (135.8-230.3)	4060.8 (3069.8-5602.5)	122 (92.2-168.5)	-0.69 (-1.29--0.08)
China	55034.8 (28750.4-101744.8)	64.9 (34.3-117.7)	153983.4 (84995-275287.2)	60.6 (33.8-106.9)	-0.35 (-0.41--0.29)
Colombia	2078.1 (1596.2-2853.2)	114.3 (88.1-155.3)	5714.9 (4173.2-8191.4)	81.7 (59.7-117.3)	-1.37 (-1.77--0.97)
Comoros	22 (9.6-46.5)	120.1 (50.8-253.6)	62.8 (23.1-131.5)	131.6 (47.5-280.6)	0.15 (0.07-0.23)
Congo	257 (138.8-449.3)	254.4 (139.2-442)	806.1 (478.7-1285.8)	353.7 (209.8-570.4)	1.1 (0.98-1.22)
Cook Islands	0.9 (0.5-1.6)	67.3 (36.5-118.4)	2.5 (1.3-4.4)	75 (41.1-133)	0.27 (0.14-0.41)
Costa Rica	195.1 (142.7-277.2)	97.3 (71.3-137.6)	557.2 (402.7-806)	79.9 (57.8-116)	-1.12 (-1.37--0.87)
Coted'Ivoire	458.2 (188.8-975)	143.2 (59.5-303.6)	1956.2 (844.3-4146.7)	204.8 (89-432.5)	0.91 (0.77-1.05)
Croatia	2724.1 (2249.6-3273.9)	407.5 (334.8-488.6)	4792.3 (3968.4-5759.9)	380.5 (314.1-458.6)	-0.5 (-0.76--0.24)
Cuba	3180.4 (2707.1-3763.2)	259.4 (220-306.5)	9408.7 (7831.1-11117.2)	362.6 (302-428.7)	1.27 (1.13-1.41)
Cyprus	231 (141.1-371.2)	295.8 (176.2-484.6)	478.5 (313-728.2)	207.3 (132.1-323)	-1.41 (-1.54--1.27)
Czechia	5202.9 (4336.2-6210.7)	297.9 (248.4-355)	8600.6 (6918-10559.6)	288.8 (231.8-355.7)	-0.72 (-1.43--0.01)
Democratic People's Republic of Korea	958.5 (474-1825.7)	61.2 (30.2-115.2)	2345.9 (1205.8-4282.6)	61.8 (31.7-113)	0 (-0.09-0.08)
Democratic Republic of the Congo	2314.8 (965.5-4646)	167.6 (69.3-338.3)	6986.1 (3163.8-14003.2)	218.9 (99-443.4)	0.91 (0.58-1.25)
Denmark	4526.2 (3637.5-5722.4)	403.6 (323.7-511.5)	3908.6 (3023.4-5187.4)	227.1 (175.6-303.4)	-2.38 (-2.67--2.09)
Djibouti	17.5 (9.8-33.7)	170.7 (94.4-320.7)	112.7 (57.8-210)	224.4 (114-423.5)	0.95 (0.88-1.01)
Dominica	12.4 (8.1-18.1)	166 (108.8-245.5)	20.4 (13.6-30.2)	208.5 (138.4-311)	0.6 (0.5-0.7)
Dominican Republic	238.6 (146-375.6)	62.9 (38.8-97.9)	851.5 (530-1328.8)	71.5 (44.5-111.6)	0.64 (0.49-0.78)
Ecuador	192.7 (89.3-370.2)	33 (15.3-63.1)	910.2 (567.1-1469.5)	47.2 (29.8-75.3)	1.32 (1.11-1.53)
Egypt	955.6 (501.5-1750.5)	39.1 (20.4-70.1)	2812.8 (1579.8-4950.6)	48 (27-82.8)	0.8 (0.75-0.86)
El Salvador	238.1 (134.7-401.5)	68.7 (39-115.5)	571.5 (347-934)	67.8 (41.6-110)	-0.09 (-0.17--0.01)
Equatorial Guinea	31.8 (15-59.3)	174.7 (83-324.8)	153.3 (82.2-264.2)	346.3 (184.7-598)	2.51 (2.44-2.58)
Eritrea	83.4 (45.1-169.5)	102.5 (56.1-202.7)	339.8 (175.2-707.1)	159.1 (80.3-334.1)	1.34 (1.25-1.42)
Estonia	350.6 (281.6-453.5)	135.8 (109.2-175.5)	652.4 (523.4-817.8)	164.2 (131.6-206.7)	0.47 (-0.1-1.04)
Eswatini	51.6 (25.3-98.8)	185.3 (92.1-348.2)	138.4 (77.4-245.6)	243.5 (136.7-423.7)	1.18 (0.9-1.46)
Ethiopia	1678.9 (772.7-2926.9)	95.5 (44.8-167.6)	5459 (2996.2-9044.7)	130 (70.1-216.2)	1.05 (0.89-1.21)
Fiji	23.9 (12.8-42.8)	77.5 (41.9-136.4)	65.8 (35.8-118.5)	89.7 (49.2-158.3)	0.36 (0.17-0.55)
Finland	2962.2 (2383.5-3824.1)	321.1 (257.6-414.1)	4506.1 (3520.1-5785.5)	229.4 (179.8-297)	-0.34 (-0.88-0.19)
France	14623.1 (9934.4-22470.6)	129.7 (88-200.5)	22247.1 (15786.2-32259.9)	101.7 (70.7-151.8)	-0.78 (-1.13--0.43)
Gabon	162.6 (84.5-290.8)	263.1 (136.6-473.4)	391.7 (236-622.9)	394.5 (234.4-633.2)	1.32 (1.28-1.36)
Gambia	47.4 (19.6-98.6)	142.4 (58.7-298.4)	209 (101.2-424.3)	218.1 (104.4-447.8)	1.35 (1.27-1.43)
Georgia	279.2 (128.3-541.5)	37.5 (17.2-72.8)	1117.8 (856.1-1488.1)	137.1 (105.4-182.4)	4.95 (4.38-5.52)
Germany	45564.9 (35859-60458.7)	268.9 (211-357.7)	78624.7 (62919.2-97091)	279.2 (224.8-346.4)	1 (0.23-1.78)
Ghana	979.4 (524-1742.8)	176.8 (94.3-319)	3847.2 (2284.7-6336.8)	252.8 (146.3-423.9)	1.17 (1.12-1.23)
Greece	2393.8 (1501.9-3975.8)	123.5 (78.3-203.5)	4302.4 (3029.6-6374)	116.2 (79.6-178.3)	-0.37 (-0.63--0.12)
Greenland	15.9 (11.9-21)	536.7 (396.7-719.6)	19.4 (13.5-27.6)	272.5 (187.6-386.3)	-2.4 (-2.53--2.27)
Grenada	24 (18.9-30.4)	234 (184.7-296.8)	40.8 (33.5-49.9)	345.2 (282.3-423)	1.05 (0.83-1.27)
Guam	3.3 (1.5-6.6)	47.5 (22.2-91.9)	15.1 (7.3-28.6)	54.9 (26.5-104.2)	0.53 (0.06-1.01)
Guatemala	141.6 (75.2-256.7)	43.8 (23.9-77.1)	517.1 (267.5-957.7)	41.3 (21.6-75.7)	-0.21 (-0.25--0.18)
Guinea	391.5 (169-784)	109.9 (46.7-224.1)	1022.2 (427.4-2212.1)	180.4 (75.2-394.2)	1.68 (1.62-1.74)
Guinea-Bissau	49.2 (20.5-106.9)	132 (55.3-285.8)	110.1 (54.6-220.5)	184.9 (90.6-371.8)	1.13 (1.12-1.15)
Guyana	39.6 (30.1-53.6)	97.9 (74.3-132.6)	89 (67-120.3)	132 (99.1-177.8)	1.1 (0.84-1.36)
Haiti	398.5 (221.9-680.2)	134.9 (74.6-231.6)	996 (570.4-1589)	151.6 (86.5-241.5)	0.42 (0.39-0.44)
Honduras	175.5 (94.6-286.4)	88 (46-147)	627.9 (411.8-956)	98.3 (63.9-150.4)	0.32 (0.22-0.42)
Hungary	14116.8 (12501.5-15919.4)	763.1 (672.9-861.7)	12137.6 (9976.1-14582.5)	448.1 (368.4-539)	-2.93 (-3.63--2.23)
Iceland	48.5 (32.3-76.1)	126.2 (83.8-198.8)	76 (50.8-116.2)	92 (60.8-142.7)	-1.04 (-1.23--0.85)
India	20812.1 (11253.9-36897.2)	48.2 (26.2-84.5)	78093.4 (47324.1-125686.7)	60.5 (37-96.4)	0.81 (0.74-0.88)
Indonesia	6224 (3193.3-11588.7)	66.2 (33.7-122.5)	18327 (9790.8-32780.4)	77.4 (41.1-136.5)	0.57 (0.49-0.64)
Iran (Islamic Republic of)	874.5 (423.9-1679.4)	36.2 (17.6-68.3)	3863.2 (2231-6649.6)	46.2 (26.7-78.9)	1.24 (1.01-1.48)
Iraq	430.6 (221-780.4)	49.1 (25.2-88.8)	1323.8 (747.8-2314.7)	57.4 (32.4-99.3)	0.43 (0.39-0.48)
Ireland	2656 (2251.4-3178.2)	508.8 (430.3-606.5)	2456.9 (1916-3170.7)	227.9 (177.7-294.9)	-2.75 (-2.91--2.59)
Israel	1559.3 (1211.7-2086.4)	259.6 (203.2-343.6)	3478.8 (2668.8-4559.5)	202.3 (155.5-266.1)	-0.54 (-1.04--0.05)
Italy	40675 (33593.9-51111.3)	354.2 (291.3-443.3)	39000.4 (29298.5-51828.8)	168.3 (125.5-229.8)	-2.48 (-2.75--2.21)
Jamaica	645.9 (527-791)	273 (222.6-334.3)	1241.6 (963.4-1572.9)	300 (233.5-380.8)	0.26 (0.03-0.5)
Japan	19828.1 (12821.5-32020.8)	97 (63.5-154.9)	44241.3 (30460.5-64382.2)	71.1 (48.4-107.6)	-0.99 (-1.16--0.81)
Jordan	47.9 (21.6-93.7)	39.6 (17.8-76.8)	298.2 (148.5-563.1)	42 (21-78.5)	0.23 (0.17-0.29)
Kazakhstan	640.7 (336.9-1161.9)	46.3 (24.3-83.7)	1197.1 (769.3-1948.3)	63.2 (40.8-101.5)	0.79 (0.52-1.05)
Kenya	868.2 (519.8-1419)	109.6 (64.9-179)	3575.3 (2296.9-5421.8)	176.2 (111.9-268.3)	1.52 (1.49-1.55)
Kiribati	2.7 (1.3-5)	74.3 (35.6-138.8)	6.6 (3.3-11.8)	96.4 (48.5-173.4)	0.84 (0.69-0.99)
Kuwait	22.4 (12.7-39.4)	44.6 (24.9-78.8)	129.4 (79.5-217.6)	52.2 (31.9-87.1)	1.01 (0.5-1.52)
Kyrgyzstan	234 (155.5-358.6)	70 (46.3-107.2)	482.6 (360.5-654.5)	99.9 (74.8-135.2)	1.03 (0.44-1.62)
Lao People's Democratic Republic	147.7 (71.6-278)	70.4 (34.1-131.1)	344.8 (184.7-627.1)	74.9 (40.1-135.6)	0.27 (0.23-0.31)
Latvia	1189.7 (1000.6-1422.5)	264.7 (222.5-316.2)	1771.1 (1420.6-2187.6)	309.7 (248.2-383.4)	0.77 (0.23-1.31)
Lebanon	181.9 (98.2-306.8)	77.6 (42.2-130.1)	659.2 (419.3-1022)	83 (52.7-129.4)	0.33 (0.19-0.47)
Lesotho	103.4 (58.3-186.3)	112.3 (62.5-202.4)	208.1 (93.6-361.3)	181.5 (82.2-313.2)	2.01 (1.84-2.17)
Liberia	155 (60.6-324.6)	129.8 (49.8-274.8)	329.3 (128.7-720.5)	182.3 (70.6-401.7)	1.26 (1.16-1.36)
Libya	70.8 (31.1-142.4)	35.5 (15.5-70.9)	204.7 (96.8-392.8)	40.6 (19.1-77.6)	0.49 (0.47-0.51)
Lithuania	1352.9 (1116.8-1668.3)	237.1 (195.8-291.7)	1939 (1589.3-2348)	238.4 (194.6-289.6)	0.07 (-0.41-0.56)
Luxembourg	126.7 (94.7-180.8)	181.8 (136.5-257.8)	193.5 (140-277.3)	133 (95.2-193.5)	-1.06 (-1.27--0.86)
Madagascar	883.8 (451.8-1848.3)	181.6 (92-380.2)	1904.2 (1019.3-3948.8)	215.9 (114.8-447)	0.63 (0.48-0.79)
Malawi	335.6 (148.7-706.9)	96.4 (41.4-206)	1063.7 (467.3-2210.5)	154.9 (65.9-322.4)	1.56 (1.53-1.6)
Malaysia	638.2 (328.7-1181.5)	64.8 (33.2-119.9)	2169.6 (1181-3899.2)	67.9 (36.9-121.3)	0.25 (0.19-0.32)
Maldives	4.4 (2.1-8.8)	54.5 (25.8-106.9)	18 (8.9-34.3)	55.5 (27.3-105.4)	0 (-0.04-0.03)
Mali	296.9 (130.8-585.2)	82.8 (35.4-168.3)	1019.5 (435.9-2059.4)	126.6 (53.6-259.9)	1.58 (1.43-1.72)
Malta	153.3 (124.2-198.3)	298.1 (241.4-382.6)	298.6 (228.7-394.7)	206.9 (158.6-274.8)	-1.29 (-1.6--0.98)
Marshall Islands	1 (0.5-2)	63.3 (30.8-119.5)	2.3 (1.2-4.2)	75.9 (39-137)	0.58 (0.49-0.67)
Mauritania	180.9 (96.4-310.7)	176.5 (92.9-306.3)	509.1 (271.9-939)	233.9 (123-433.6)	0.68 (0.59-0.77)
Mauritius	57.3 (33.1-100.6)	71.9 (41-126.2)	374 (286.1-509.2)	165.5 (126.8-224.3)	2.09 (1.5-2.69)
Mexico	5739.4 (4589.4-7612.8)	138.2 (112.1-179.3)	11596.9 (8470.9-16775.3)	80.7 (59.3-115.8)	-1.98 (-2.19--1.77)
Micronesia (Federated States of)	3.7 (1.9-6.7)	69.9 (35.7-125.5)	6 (3.3-10.5)	83.6 (45.6-146.7)	0.52 (0.38-0.66)
Monaco	25.5 (16.7-37.9)	246.7 (161.6-366.3)	33.3 (20.8-51.7)	221.1 (139.1-341.5)	-0.34 (-0.45--0.22)
Mongolia	77.9 (47-123.8)	69.4 (41.8-110.2)	320.4 (211.2-463.7)	162.8 (105.1-240)	3.02 (2.56-3.48)
Montenegro	41 (24.2-70.2)	56.5 (33.3-96.6)	79.8 (48.2-131.9)	65.4 (40-106.7)	0.53 (0.45-0.61)
Morocco	527.4 (230.6-1046.8)	33.4 (14.6-66)	1467.6 (722.8-2779.9)	38.5 (18.9-72.3)	0.48 (0.47-0.49)
Mozambique	646.9 (273.1-1357.2)	119.6 (50.5-248.7)	2088.5 (961.8-4403)	208.8 (96.3-436.4)	2.23 (2.1-2.36)
Myanmar	1908.9 (979.1-3526.4)	79.8 (40.5-146.4)	3794.4 (2065.3-6921.8)	71.7 (38.9-129.9)	-0.32 (-0.34--0.3)
Namibia	137.3 (79.7-221.9)	206.8 (122.3-330.3)	366.3 (218.6-576.1)	266.5 (159.1-423.4)	0.83 (0.7-0.96)
Nauru	0.3 (0.2-0.6)	82.4 (43.7-144.2)	0.5 (0.3-0.9)	94.9 (49.3-175.8)	0.33 (0.2-0.46)
Nepal	426.3 (210.4-769.7)	48.8 (23.9-87.2)	1525.8 (836.3-2587.8)	62.2 (33.7-105.1)	0.73 (0.69-0.76)
Netherlands	10349.4 (8597.7-12654.6)	395.3 (327.5-483.2)	15301.8 (12350.4-18618.5)	302.7 (244.4-369.6)	-0.96 (-1.09--0.84)
New Zealand	1561.3 (1317.9-1859.9)	315.2 (265.2-375)	2237.4 (1768.9-2775.8)	188.3 (149.1-234.3)	-1.8 (-2.37--1.23)
Nicaragua	76.4 (41.3-137.2)	47.5 (25.7-84.6)	233.7 (125.2-416.4)	43.3 (23.3-76.6)	-0.32 (-0.34--0.3)
Niger	143.4 (55.4-322.7)	61.1 (22.5-141.3)	546.8 (195.3-1328.2)	75.1 (25.4-187.5)	0.7 (0.6-0.79)
Nigeria	5883.9 (3245.4-10741.3)	138.7 (75.4-254.2)	13635.5 (7088.5-27034.2)	171.5 (87.8-338)	0.66 (0.61-0.72)
Niue	0.2 (0.1-0.4)	71.8 (37.6-130.5)	0.2 (0.1-0.4)	85.9 (47.8-148.3)	0.48 (0.35-0.62)
North Macedonia	171.6 (103-278.4)	85.1 (50.7-137.5)	376.6 (232.1-600.6)	106.5 (65.9-169.3)	0.46 (0.31-0.61)
Northern Mariana Islands	0.6 (0.3-1.2)	54.3 (27.2-101.6)	3.3 (1.8-6)	70.9 (38.6-123.7)	1.21 (0.97-1.45)
Norway	4025 (3407.9-4862.5)	408.8 (345.3-495.1)	2165.9 (1630.4-2954.5)	146.8 (109.9-203.3)	-3.71 (-4.05--3.37)
Oman	19.8 (9.3-38.6)	31.3 (14.6-60.6)	62.4 (31.3-115.1)	37.7 (18.9-69.1)	0.83 (0.74-0.92)
Pakistan	3398.8 (1768.8-5867)	56.2 (29.3-96.6)	8042.3 (4611-13313.7)	71.5 (40.7-118.6)	0.72 (0.57-0.87)
Palau	0.7 (0.4-1.2)	62.8 (33.6-113.2)	1.6 (0.9-2.9)	74 (40.4-133)	0.55 (0.42-0.68)
Palestine	34.8 (16.3-67)	36.7 (17.2-70.1)	98.5 (46.5-188.8)	40.5 (19-76.7)	0.39 (0.35-0.44)
Panama	289.3 (236.4-360.9)	172.1 (140.6-214.2)	819.4 (623-1061.8)	143.7 (109.5-186.6)	-1.13 (-1.46--0.8)
Papua New Guinea	79.7 (37.5-156)	49.2 (23-94.7)	237.8 (114.1-459.5)	54.1 (25.9-103.4)	0.29 (0.23-0.35)
Paraguay	187.4 (122.5-286.7)	74.6 (48.8-113.6)	545.5 (379.8-794.3)	81.1 (56.6-117.9)	0.3 (0.25-0.35)
Peru	460.9 (257.9-797.3)	35 (19.6-60.3)	1544.2 (900.9-2627.3)	37.7 (22-64.2)	0.35 (0.2-0.5)
Philippines	2259.8 (1278.2-3965.5)	76.3 (43.2-132.5)	6989 (4181.7-11923.6)	81.5 (48.4-138.4)	0.18 (0.12-0.23)
Poland	22706.2 (19771-26124.6)	425.6 (369.1-490.1)	46278.9 (39266.8-53537.9)	462.7 (392.5-535.7)	0.15 (0-0.31)
Portugal	7113.1 (6007.8-8617.5)	433.6 (366.1-519.8)	10802.4 (8637.2-13297.2)	281.4 (225.4-349.8)	-1.55 (-1.83--1.28)
Puerto Rico	758.5 (625.8-948.4)	178.5 (147.4-221.5)	2051.3 (1610.5-2606.5)	183.1 (145.5-232.8)	-0.26 (-0.48--0.04)
Qatar	4.3 (2.6-6.9)	65.5 (40.1-104.3)	47.5 (27.4-84.3)	91.4 (54.4-153.8)	1.81 (1.31-2.31)
Republic of Korea	2518.8 (1574-4132.3)	90.7 (57.5-145.3)	6906.6 (4409.7-10860.1)	58.2 (37.3-91)	-1.82 (-1.99--1.66)
Republic of Moldova	522.8 (406.3-699.1)	110.7 (86.3-146.7)	1245.6 (978.5-1629.3)	157.3 (123.4-205.9)	1.37 (0.9-1.84)
Romania	7890.6 (6459.9-9693.8)	246.8 (203.2-300.5)	16935.1 (13888.2-20086.6)	329.4 (269.7-391.2)	0.22 (-0.27-0.71)
Russian Federation	126260.6 (110230.1-146576.5)	600.8 (520.7-695.1)	107062.9 (92510.3-125574.8)	331.8 (286.9-389)	-2.56 (-2.91--2.21)
Rwanda	329.8 (122-690)	127 (45.1-267.1)	726.9 (234-1607)	129.5 (40.1-292.2)	-0.2 (-0.4-0)
Saint Kitts and Nevis	15.8 (13.2-19)	328.4 (273-393.4)	26.9 (21.7-32.8)	410.2 (332.8-495.6)	0.84 (0.69-0.98)
Saint Lucia	40.9 (34.3-48.8)	454.2 (376.1-547.2)	102.6 (83.5-126.3)	361.4 (294.4-444.4)	-1.28 (-1.63--0.92)
Saint Vincent and the Grenadines	14.9 (12.4-18.6)	180.2 (149.6-222.1)	26.4 (21.6-33.3)	162 (132.9-202.8)	-0.32 (-0.49--0.15)
Samoa	6.5 (3.2-12)	71.3 (35.4-131.6)	12.2 (6.1-22.2)	78.6 (39.5-142.3)	0.27 (0.16-0.38)
San Marino	8.6 (5.5-13.4)	180.4 (115.6-279.5)	14.2 (8.2-24.6)	117.2 (68.3-200.9)	-0.93 (-1.16--0.7)
Sao Tome and Principe	8.1 (3.5-16.2)	117.2 (48.9-238.3)	22.4 (11.8-44.8)	219.6 (113.3-445.5)	2.4 (2.26-2.54)
Saudi Arabia	192.1 (91.9-368.8)	34.8 (16.7-66.3)	554.6 (284-1040.5)	39.8 (20.1-73.3)	0.46 (0.41-0.51)
Senegal	462.8 (177.9-954.9)	141.3 (54-295.5)	1670.4 (752.4-3477.6)	218.4 (97.5-460.2)	1.34 (1.3-1.39)
Serbia	1549.1 (1081.1-2206.3)	142.6 (100.1-200.7)	3107.4 (2194.2-4357.5)	137.6 (97.3-192.5)	-0.32 (-0.53--0.11)
Seychelles	5.3 (2.8-9.6)	73.8 (39-133.6)	10.5 (5.6-18.6)	81.1 (43.4-143.3)	0.31 (0.22-0.4)
Sierra Leone	289.8 (112.9-623.5)	129.8 (50.3-281)	622.2 (272.8-1413.8)	169.5 (73.8-386.3)	0.98 (0.91-1.04)
Singapore	300.9 (231.9-412.2)	134.8 (104.4-182.4)	1045 (798.1-1405.5)	99.9 (76.7-133.6)	-0.77 (-0.92--0.61)
Slovakia	1072.8 (788.7-1419.2)	143.4 (105.4-190)	1940.8 (1388.3-2702)	154.9 (110.9-215)	0.31 (0.23-0.4)
Slovenia	594.2 (494.8-725.8)	192.8 (159.9-236.5)	1543.5 (1174.8-1979.6)	230.2 (175.5-296.8)	-0.64 (-1.41-0.15)
Solomon Islands	7.1 (3.3-13.5)	57.3 (26.7-108.2)	21.5 (10.6-39.7)	68.7 (33.3-128.4)	0.58 (0.54-0.62)
Somalia	154 (58.9-340.6)	86 (32.5-190.9)	417.5 (151.5-937.2)	84.8 (31-191.4)	0.08 (0.01-0.16)
South Africa	4638.1 (3356.2-6327.8)	206.4 (148.5-280.8)	14493.5 (12034.9-17380.6)	284.4 (235.4-342)	1.23 (0.99-1.47)
South Sudan	348.6 (141.7-805.7)	128.1 (52.4-291.4)	447.8 (177.2-976.6)	136.5 (53.8-299.1)	0.18 (0.08-0.27)
Spain	18612 (14983.3-24116.3)	267.4 (215.6-343.8)	26216.8 (20371.2-33681.4)	174.1 (135-227.5)	-1.85 (-2.04--1.65)
Sri Lanka	650.6 (335.5-1221.3)	57.5 (29.6-106.7)	2041.8 (1059.6-3801.1)	61.3 (32-113.2)	0.3 (0.22-0.38)
Sudan	328.1 (143.4-659.7)	33 (14.4-65.8)	782.6 (366.8-1500.7)	40.6 (19.1-77.3)	0.79 (0.74-0.83)
Suriname	18.4 (11.6-28.9)	65.8 (41.5-103.2)	51.7 (32.2-81.6)	70.1 (43.5-110.4)	0.29 (0.19-0.4)
Sweden	7516 (6193.1-9284.7)	343.1 (281.1-426.4)	4537.7 (3293.7-6352.2)	135.8 (97.4-194.6)	-2.83 (-3.03--2.62)
Switzerland	3720 (2960.3-4790.1)	258.5 (205.1-334.9)	4096.5 (3050-5538.7)	149 (110.1-206)	-2.01 (-2.19--1.84)
Syrian Arab Republic	190.9 (85.4-375.9)	35.9 (15.9-70.1)	539.4 (260.8-1028.9)	38.9 (18.9-73)	0.3 (0.27-0.34)
Taiwan (Province of China)	1017.3 (466.5-2026.8)	58.5 (26.8-115.4)	3151.1 (1493.6-6016.1)	56.3 (26.6-107.2)	-0.13 (-0.28-0.03)
Tajikistan	160 (86.4-269.7)	53.9 (29-90.8)	280.6 (164.3-472.1)	53.8 (31.8-89.3)	0.03 (-0.12-0.17)
Thailand	1926.7 (896.2-3756.3)	53.8 (24.9-104.5)	6787.8 (3272.6-12924)	49.2 (23.7-93.5)	-0.33 (-0.37--0.29)
Timor-Leste	13.2 (6.5-25.1)	57.4 (28.2-108.6)	64.6 (33.2-118.5)	64.9 (33.5-117.9)	0.43 (0.4-0.46)
Togo	163.5 (77.2-327.7)	145.2 (68.4-293.4)	652.5 (318.5-1333.3)	199.4 (96.7-410)	0.91 (0.85-0.97)
Tokelau	0.1 (0.1-0.2)	64.7 (33.8-119.4)	0.1 (0.1-0.3)	74.6 (39.9-134.8)	0.42 (0.3-0.54)
Tonga	4.2 (2.2-7.7)	70.9 (36.8-128.5)	7.6 (4.2-13.5)	80.8 (44.2-142.7)	0.35 (0.19-0.52)
Trinidad and Tobago	187.1 (153-233.8)	203.7 (165.8-254.6)	416.3 (318.6-556.7)	172.4 (132.2-229.4)	-0.78 (-0.93--0.62)
Tunisia	185.7 (83.8-367.8)	34.3 (15.4-67.3)	655.7 (328.5-1220.8)	42 (21-77.6)	0.73 (0.7-0.77)
Turkey	4352.5 (2660.3-6748.2)	117.9 (72.2-182.6)	14049 (9684.3-20202.2)	127.8 (88.1-183.3)	0.54 (0.33-0.76)
Turkmenistan	124.7 (81.5-197.5)	63.1 (41.1-99.7)	302.9 (201.2-462.5)	74.5 (49.4-113.2)	0.43 (0.33-0.53)
Tuvalu	0.4 (0.2-0.8)	63.9 (31.3-118.6)	0.9 (0.5-1.6)	76.6 (40.5-137.5)	0.58 (0.49-0.67)
Uganda	674.9 (260.9-1443.7)	107.1 (41.7-230.9)	2094.4 (1026.9-4182.1)	155.4 (76-310.7)	1.14 (1.11-1.16)
Ukraine	34101.5 (27508.2-42169.6)	399.1 (320.6-496.5)	48189.6 (36306.2-62775.5)	460.7 (346.1-601.5)	0.25 (0.12-0.4)
United Arab Emirates	49.4 (28-79.4)	160.3 (91.3-255.4)	350.9 (230.4-515.5)	198.9 (127.2-294.3)	2.78 (1.94-3.63)
United Kingdom	53276.1 (45303.3-64824.7)	432.3 (366.6-525.9)	48550.5 (39788.5-60075)	254.7 (208.8-318.5)	-2.16 (-2.39--1.92)
United Republic of Tanzania	1427.2 (661.2-2960.3)	135 (60.7-283)	4113.4 (1742.5-9166.6)	168.2 (70.3-372)	0.56 (0.44-0.68)
United States of America	108726.9 (88865.3-138999.5)	252.3 (206.1-322.4)	201015.1 (163723.5-252653.2)	248.1 (202.6-311.9)	-0.55 (-0.79--0.31)
United States Virgin Islands	20.2 (13.3-29.5)	262.2 (167.4-398.3)	50.6 (32.2-79.2)	224.7 (139.4-363.3)	-0.4 (-0.58--0.22)
Uruguay	298.1 (148.8-560.4)	58.1 (29.1-109)	395.2 (202.2-734.7)	50.9 (25.9-95.5)	-0.5 (-0.56--0.44)
Uzbekistan	422.8 (204.6-798.1)	32.7 (15.8-61.8)	1135.8 (664.4-1998.8)	44.8 (26.2-78)	1.11 (0.91-1.31)
Vanuatu	3.5 (1.7-6.7)	60.1 (28.5-113.6)	11.3 (5.6-21.4)	68.6 (33.8-128.4)	0.35 (0.25-0.45)
Venezuela (Bolivarian Republic of)	941.9 (673-1390.2)	92.1 (66-135)	2513.2 (1699.4-3805.1)	71 (48.2-106.7)	-1.13 (-1.33--0.93)
Viet Nam	2778.8 (1415.6-5122.2)	59.9 (30.4-109.7)	7384.3 (3975.1-13091.5)	68.1 (36.5-120)	0.5 (0.43-0.57)
Yemen	158.5 (70-316.3)	34 (14.9-67)	534.6 (250.5-1039.2)	38.8 (18.1-74.4)	0.49 (0.46-0.52)
Zambia	395 (214.8-747.9)	152.8 (81.8-291.5)	1732.5 (767.5-3691.2)	284.2 (126.1-599.6)	2.29 (2.05-2.53)
Zimbabwe	190.7 (98.5-352)	46.6 (23.7-85)	329.1 (177.7-592.5)	50.1 (26.7-89.4)	0.31 (0.29-0.33)
